# Supplementary material for: Injectable bioresorbable conductive hydrogels for multimodal brain tumor electroimmunotherapy
Source: Nat Commun. 2025 Nov 3;16:9702. doi: 10.1038/s41467-025-65785-x (PMC12583519; doi:10.1038/s41467-025-65785-x)
Supplement: Supplementary file 4 — Source data [file 41467_2025_65785_MOESM4_ESM.xlsx]

## Sheet: Fig1g & S10a A5ETE-PC
Frequency (Hz)	Z' (Ω)	-Z'' (Ω)	Z (Ω)	-Phase (°)
100000	7034.22	965.954	7100.23	7.81907
79433	7130.66	871.086	7183.67	6.96478
63096	7217.55	795.481	7261.25	6.28946
50119	7300.24	734.628	7337.11	5.74636
39811	7383.48	693.972	7416.02	5.36945
31623	7467.63	663.495	7497.05	5.07736
25119	7548.26	643.985	7575.68	4.87642
19953	7633.9	632.247	7660.03	4.73449
15849	7725.52	625.663	7750.81	4.63008
12589	7832.46	623.978	7857.27	4.55489
10000	7929.35	615.21	7953.18	4.43649
7943.3	8020.68	608.467	8043.72	4.33828
6309.6	8127.44	590.322	8148.85	4.15428
5011.9	8165.79	569.144	8185.6	3.98699
3981.1	8277.2	552.403	8295.62	3.81814
3162.3	8351.48	531.791	8368.4	3.64346
2511.9	8429.71	515.318	8445.44	3.4982
1995.3	8541.98	496.069	8556.37	3.32368
1584.9	8646.6	492.315	8660.61	3.25875
1258.9	8743.12	495.21	8757.13	3.24177
1000	8883.91	500.15	8897.97	3.22226
794.33	8864.05	535.224	8880.2	3.4554
630.96	8910.52	555.051	8927.79	3.56445
501.19	9012.77	605.147	9033.06	3.84126
398.11	9063.35	680.221	9088.84	4.29211
316.23	9204.4	746.413	9234.61	4.63614
251.19	9281.53	915.7	9326.6	5.63447
199.53	9263.63	947.391	9311.95	5.83933
158.49	9289.77	1099.12	9354.57	6.74757
125.89	9769.3	1339.24	9860.67	7.80585
100	9863.06	1460.23	9970.56	8.42148
79.433	10055.6	1638.42	10188.2	9.25424
63.096	10019.7	2070.94	10231.4	11.6779
50.119	10819.4	2028.94	11008	10.6212
39.811	11117.1	2559.25	11407.8	12.9641
31.623	11670.3	2869.58	12017.9	13.8143
25.119	11832	3417.64	12315.7	16.1112
19.953	12201	3901.69	12809.7	17.7335
15.849	12605.7	4217.07	13292.4	18.4969
12.589	13208.8	5213.07	14200.3	21.5375
10	13848.9	6065.85	15119.1	23.6536
7.9433	14730.2	7109.81	16356.2	25.7652
6.3096	15171.7	8224.22	17257.4	28.461
5.0119	15939.3	9689.14	18653.2	31.2944
3.9811	16838.6	11203.7	20225.3	33.6382
3.1623	18038.2	13423.1	22484.6	36.6548
2.5119	19068.1	16080.8	24943.7	40.1422
1.9953	20583.2	19186.5	28138.8	42.9887
1.5849	22498.8	22902.1	32104.5	45.509
1.2589	24589.5	27013.6	36529.1	47.6896
1	27135.9	33027.1	42745.2	50.5926

## Sheet: Fig1g & S10a metal
Frequency (Hz)	Z' (Ω)	-Z'' (Ω)	Z (Ω)	-Phase (°)
100000	8619.21	1523.55	8752.83	10.0242
79433	8739.17	1404.16	8851.25	9.12792
63096	8837.35	1318.08	8935.11	8.48305
50119	8941.57	1265.79	9030.72	8.05737
39811	9040.65	1229.59	9123.88	7.74507
31623	9131.96	1222.2	9213.39	7.62306
25119	9226.99	1235.49	9309.34	7.62649
19953	9322.91	1266.34	9408.52	7.73517
15849	9428.8	1315.57	9520.14	7.94303
12589	9532.99	1386.61	9633.3	8.27584
10000	9627.57	1463.55	9738.18	8.64372
7943.3	9741.42	1607.12	9873.1	9.36813
6309.6	9778.5	1644.06	9915.75	9.54389
5011.9	9898.16	1838.6	10067.5	10.5229
3981.1	9998.92	2088.4	10214.7	11.7974
3162.3	10124	2365.43	10396.6	13.151
2511.9	10275.7	2733.06	10632.9	14.8944
1995.3	10445.3	3182.98	10919.6	16.9474
1584.9	10639	3741.19	11277.6	19.3742
1258.9	10865.6	4389.57	11718.7	21.9982
1000	11156.7	5179.54	12300.4	24.9032
794.33	11455.4	6214.06	13032.3	28.4779
630.96	11842.4	7453.47	13992.7	32.1859
501.19	12323.5	8951.45	15231.4	35.9937
398.11	12902.5	10722.2	16776.2	39.727
316.23	13560.9	12918.7	18729.4	43.6107
251.19	13960	15568.8	20911	48.1186
199.53	15469.5	18703.3	24271.8	50.4058
158.49	16862.4	21446	27281.4	51.823
125.89	19296.1	27451.2	33554.6	54.8957
100	20087.7	31375.4	37255	57.3712
79.433	22190.2	37883.8	43904.2	59.6406
63.096	20664.9	40305.1	45293.9	62.8552
50.119	28166.8	52615.4	59680.4	61.8384
39.811	34654.3	66381.2	74882.5	62.4332
31.623	49605.3	67467.6	83741.1	53.675
25.119	46669.7	102028	112195	65.4196
19.953	56879.7	120339	133104	64.7016
15.849	81269.1	153597	173772	62.1164
12.589	94337.9	172738	196820	61.3596
10	108696	201413	228871	61.6458
7.9433	218709	291125	364126	53.0842
6.3096	146777	235311	277335	58.0458
5.0119	199043	309252	367770	57.2336
3.9811	306495	292120	423407	43.6244
3.1623	351116	357073	500783	45.4819
2.5119	355011	504416	616821	54.8619
1.9953	492576	506739	706693	45.812
1.5849	505270	406452	648461	38.8141
1.2589	561638	479092	738218	40.4651
1	830883	591788	1.02009e+06	35.46

## Sheet: Fig 1h
			Others	A5:ETE-PC
			0.001	600		https://advanced.onlinelibrary.wiley.com/doi/full/10.1002/adhm.202403995
			0.075			https://www.nature.com/articles/s41467-025-59045-1
			0.01			https://www.nature.com/articles/s41586-023-06628-x
			1			https://chemrxiv.org/engage/chemrxiv/article-details/6717f63083f22e4214d342ba
			0.2			https://doi.org/10.1002/jbm.a.37859

## Sheet: Fig 1n and supple14b,c
	Control										IRE
	Tumor volume					Fold change in tumor volume					Tumor volume					Fold change in tumor volume
	EDD15	EDD16	EDD17	EDD18		EDD15	EDD16	EDD17	EDD18		EDD15	EDD16	EDD17	EDD18		EDD15	EDD16	EDD17	EDD18
T1	108	171.5	256	364.5		1	1.58796	2.37037	3.375	T1	45.5625	62.5	62.5	62.5		1	1.37174	1.37174	1.37174
T2	36	68.75	87.5	40		1	1.90972	2.43056	1.11111	T2	21.4375	18	40	50.625		1	0.83965	1.86589	2.36152
T3	24.5	36	40	81.25		1	1.46939	1.63265	3.31633	T3	24.5	18	24.5	36		1	0.734694	1	1.46939
T4	13.5	21.4375	27.5625	18		1	1.58796	2.04167	1.33333	T4	18	20.25	24.5	24.5		1	1.125	1.36111	1.36111
T5	50.625	68.75	75	81.25		1	1.35802	1.48148	1.60494	T5	21.4375	32	32	32		1	1.49271	1.49271	1.49271
T6	32	36	50.625	68.75		1	1.125	1.58203	2.14844	T6	36	32	13.5	13.5		1	0.888889	0.375	0.375
T7	13.5	32	62.5	90.75		1	2.37037	4.62963	6.72222	T7	40	15.75	21.4375	18		1	0.39375	0.535937	0.45
T8	45.5625	62.5	90.75	126		1	1.37174	1.99177	2.76543	T8	45.5625	62.5	68.75	90.75		1	1.37174	1.50892	1.99177
T9	68.75	108	169	208.25		1	1.57091	2.45818	3.02909	T9	24.5	24.5	27.5625	62.5		1	1	1.125	2.55102
T10	90.75	183.75	288	343.188		1	2.02479	3.17355	3.78168	T10	24.5	36	55.6875	55.6875		1	1.46939	2.27296	2.27296
T11	32	36	55.6875	190.125		1	1.125	1.74023	5.94141	T11	50.625	98.3125	99.825	126		1	1.94198	1.97185	2.48889
								CED + IRE
								Tumor volume					Fold change in tumor volume
								EDD15	EDD16	EDD17	EDD18		EDD15	EDD16	EDD17	EDD18
							T1	21.4375	0	0	0		1	0	0	0
							T2	62.5	0	0	0		1	0	0	0
							T3	58.725	0	0	0		1	0	0	0
							T4	68.75	3.626	0	0		1	0.0527418	0	0
							T5	90.75	3.9375	0	0		1	0.0433884	0	0
							T6	51.84	0	0	0		1	0	0	0

## Sheet: Fig 3d
Voltage [V]	Current [A]	Voltage [V]	Current [A]	Voltage [V]	Current [A]	Voltage [V]	Current [A]
-0.300012	-3.56012e-08	-0.300019	-1.64531e-08	-0.300014	-8.44425e-09	-0.300005	-5.26196e-08
-0.28002	-3.42511e-08	-0.280018	-1.49401e-08	-0.280015	-8.29113e-09	-0.280019	-5.02607e-08
-0.260023	-3.07939e-08	-0.260023	-1.37297e-08	-0.260017	-6.8828e-09	-0.260023	-4.82507e-08
-0.239982	-2.89642e-08	-0.239993	-1.32623e-08	-0.23998	-6.28678e-09	-0.23999	-4.23765e-08
-0.219989	-2.58026e-08	-0.21999	-1.23537e-08	-0.219986	-5.37938e-09	-0.219988	-3.91544e-08
-0.200018	-2.2736e-08	-0.200015	-1.15244e-08	-0.20001	-4.93968e-09	-0.200018	-3.41135e-08
-0.180018	-2.08711e-08	-0.180015	-9.70953e-09	-0.180008	-4.49945e-09	-0.180014	-3.04971e-08
-0.160018	-1.86634e-08	-0.160015	-6.60033e-09	-0.160015	-3.66545e-09	-0.16002	-2.71671e-08
-0.140022	-1.66361e-08	-0.140023	-7.76923e-09	-0.140014	-3.06208e-09	-0.140024	-2.35246e-08
-0.120023	-1.43004e-08	-0.120026	-7.53883e-09	-0.12002	-2.62014e-09	-0.120013	-1.99624e-08
-0.100021	-1.17267e-08	-0.100023	-5.69173e-09	-0.100017	-1.85797e-09	-0.100018	-1.67845e-08
-0.0800155	-9.46773e-09	-0.0800202	-4.25025e-09	-0.0800182	-1.44985e-09	-0.0800256	-1.35732e-08
-0.0600209	-8.27903e-09	-0.0600295	-3.23801e-09	-0.0600196	-1.32384e-09	-0.0600223	-1.02673e-08
-0.0400206	-5.04458e-09	-0.040022	-7.21598e-10	-0.0400143	-6.33621e-10	-0.0400264	-7.12239e-09
-0.0200213	-2.94181e-09	-0.0200159	4.32742e-10	-0.0200134	-3.61085e-10	-0.0200177	-4.80704e-09
-2.64406e-05	-6.47414e-10	-2.36273e-05	-2.79665e-10	-2.10047e-05	-3.64625e-10	-2.46048e-05	-8.42953e-10
0.0199738	2.52733e-09	0.0199687	1.20819e-10	0.0199737	2.97272e-10	0.0199744	2.13896e-09
0.0399677	3.75828e-09	0.0399752	1.68847e-09	0.0399804	5.75423e-10	0.0399735	5.10039e-09
0.0599677	5.89379e-09	0.0599676	3.6272e-09	0.0599732	6.69956e-10	0.059973	8.41019e-09
0.0799777	8.16616e-09	0.0799708	3.58175e-09	0.079981	1.37945e-09	0.0799766	1.14974e-08
0.0999849	9.65931e-09	0.0999703	5.80792e-09	0.0999833	1.68842e-09	0.0999761	1.45061e-08
0.119977	1.28163e-08	0.119965	6.736e-09	0.119977	2.13224e-09	0.119981	1.78766e-08
0.13998	1.48407e-08	0.13997	6.98121e-09	0.13998	2.87123e-09	0.139979	2.1413e-08
0.159972	1.64747e-08	0.15998	8.11403e-09	0.159981	3.39001e-09	0.159971	2.4663e-08
0.179968	1.87388e-08	0.179976	1.00553e-08	0.179973	3.91719e-09	0.179965	2.82502e-08
0.199987	2.17538e-08	0.199993	1.07695e-08	0.199984	4.91579e-09	0.199983	3.12339e-08
0.219989	2.46243e-08	0.219989	1.20755e-08	0.219977	5.52447e-09	0.22	3.54441e-08
0.239977	2.6815e-08	0.239983	1.31391e-08	0.239985	6.13368e-09	0.239987	3.88673e-08
0.259976	3.00842e-08	0.259981	1.59804e-08	0.25998	6.79303e-09	0.259977	4.45503e-08
0.279967	3.07956e-08	0.279977	1.64389e-08	0.279975	7.33801e-09	0.279971	4.65665e-08
0.299969	3.5153e-08	0.299972	1.81624e-08	0.299982	9.93191e-09	0.299969	5.09504e-08
0.279966	3.37451e-08	0.279975	1.63306e-08	0.279982	8.49842e-09	0.27997	4.93835e-08
0.259979	3.0736e-08	0.259987	1.53657e-08	0.259979	7.63919e-09	0.259972	4.67437e-08
0.239985	2.81382e-08	0.23999	1.41688e-08	0.23998	6.99487e-09	0.239981	4.19882e-08
0.219983	2.59691e-08	0.219985	1.2916e-08	0.219986	5.73218e-09	0.21998	3.75094e-08
0.199991	2.27806e-08	0.199987	1.22446e-08	0.199988	5.69173e-09	0.199986	3.34632e-08
0.179979	2.10163e-08	0.179977	1.03684e-08	0.179978	4.15843e-09	0.179963	2.94575e-08
0.159979	1.89919e-08	0.159976	9.05372e-09	0.159973	3.87e-09	0.159974	2.64866e-08
0.139978	1.62181e-08	0.139973	7.74533e-09	0.139981	3.40478e-09	0.139976	2.32788e-08
0.119977	1.39834e-08	0.119975	6.54091e-09	0.11998	2.65884e-09	0.119965	1.97587e-08
0.0999726	1.19606e-08	0.0999704	5.37547e-09	0.0999788	1.7867e-09	0.0999728	1.65894e-08
0.0799681	9.38542e-09	0.0799738	4.79003e-09	0.0799817	1.84311e-09	0.0799737	1.33073e-08
0.0599741	7.37331e-09	0.0599705	1.56528e-09	0.0599744	1.19473e-09	0.0599686	1.01844e-08
0.039974	5.11163e-09	0.0399699	3.78333e-09	0.0399793	7.2161e-10	0.0399747	6.89453e-09
0.0199734	3.6752e-09	0.0199738	1.17427e-09	0.0199824	1.41889e-09	0.0199681	3.97551e-09
-3.70026e-05	6.87337e-10	-2.53439e-05	-1.4107e-09	-2.63453e-05	-8.38637e-11	-3.02315e-05	1.03816e-09
-0.0200158	-1.51454e-09	-0.0200187	8.88109e-12	-0.0200216	-4.45688e-10	-0.0200149	-2.14843e-09
-0.0400174	-3.05047e-09	-0.0400185	-1.86276e-09	-0.0400135	-7.31766e-10	-0.0400246	-5.31272e-09
-0.0600158	-5.82396e-09	-0.0600225	-3.03452e-09	-0.060023	-2.38917e-09	-0.060023	-8.43065e-09
-0.0800155	-8.2818e-09	-0.0800212	-4.07343e-09	-0.0800248	-1.68146e-09	-0.0800214	-1.13308e-08
-0.100019	-9.89223e-09	-0.100018	-6.47886e-09	-0.100022	-2.24218e-09	-0.100019	-1.47516e-08
-0.120016	-1.27738e-08	-0.120016	-7.13252e-09	-0.120022	-2.95472e-09	-0.120015	-1.92641e-08
-0.140018	-1.55273e-08	-0.140022	-7.90218e-09	-0.140023	-2.86525e-09	-0.140012	-2.14152e-08
-0.160014	-1.72476e-08	-0.160013	-7.90416e-09	-0.160019	-3.24004e-09	-0.160016	-2.49624e-08
-0.180016	-2.03007e-08	-0.180013	-9.79396e-09	-0.180013	-3.89314e-09	-0.180012	-2.9572e-08
-0.200011	-2.24579e-08	-0.200016	-9.46345e-09	-0.200006	-4.89107e-09	-0.200017	-3.28267e-08
-0.219993	-2.5375e-08	-0.219986	-1.15545e-08	-0.219991	-5.31678e-09	-0.219991	-3.7052e-08
-0.239989	-2.78651e-08	-0.239989	-1.25948e-08	-0.23999	-6.27104e-09	-0.239986	-4.09669e-08
-0.26002	-2.88168e-08	-0.260022	-1.35623e-08	-0.260015	-7.12632e-09	-0.260019	-4.45039e-08
-0.280021	-3.20859e-08	-0.280023	-1.51924e-08	-0.280018	-7.79554e-09	-0.280013	-4.93082e-08
-0.300015	-3.51909e-08	-0.300021	-1.55577e-08	-0.300018	-8.53583e-09	-0.300019	-5.30802e-08
-0.320013	-3.75895e-08	-0.300018	-1.72661e-08	-0.320009	-1.03419e-08	-0.320011	-5.77637e-08
-0.300015	-3.71357e-08	-0.280019	-1.54995e-08	-0.300009	-9.18429e-09	-0.300013	-5.73691e-08
-0.280018	-3.37944e-08	-0.260021	-1.43928e-08	-0.280012	-8.3688e-09	-0.280023	-5.16599e-08
-0.260014	-3.1557e-08	-0.239991	-1.43482e-08	-0.260022	-6.74798e-09	-0.260021	-4.74232e-08
-0.239991	-2.93834e-08	-0.219998	-1.24019e-08	-0.239989	-7.25814e-09	-0.239984	-4.35738e-08
		-0.20002	-1.11474e-08	-0.219993	-7.34717e-09
		-0.180023	-9.6861e-09	-0.200012	-5.74481e-09
		-0.160022	-8.61517e-09
		-0.140021	-7.26473e-09
		-0.120018	-7.344e-09
		-0.100025	-5.55803e-09
		-0.0800275	-4.57962e-09
		-0.0600272	-3.52066e-09
		-0.0400232	-2.57458e-09
		-0.0200174	-9.97448e-10
		-3.016e-05	6.95694e-10
		0.0199734	9.73451e-10
		0.0399757	1.80138e-09
		0.059971	4.43715e-09
		0.0799744	3.01021e-09
		0.0999794	5.29997e-09
		0.119981	6.37233e-09

## Sheet: Fig 4d-g
		CD45				CD4				CD8				Kul01
		Ctrl	IRE	Fold		Ctrl	IRE	Fold		Ctrl	IRE	Fold		Ctrl	IRE	Fold
		18.7	23.6	1.26203		3.68	12.3	3.34239		3.68	13.3	3.61413		4.08	19.7	4.82843
		12.5	28.4	2.272		10.7	14.1	1.31776		9.3	17	1.82796		1.35	9.68	7.17037
		9.89	20.4	2.06269		4.47	12.1	2.70694		4.86	13.1	2.69547		7.17	24.81	3.46025
		1.5	5.9	3.93333		2.19	4.11	1.87671		3.73	6.23	1.67024

## Sheet: FigS3a
Potential applied (V)	Time (s)	WE(1).Current (A)	Scan	Index	Q+	Q-	Current range
0.00244141	1.29855	3.80341e-05	1	1	0.00638595	-0.00109017	100 µA
0.00488281	1.5427	3.77991e-05	1	2	0.00638595	-0.00109017	100 µA
0.00732422	1.78684	3.78998e-05	1	3	0.00638595	-0.00109017	100 µA
0.00976562	2.03098	3.82538e-05	1	4	0.00638595	-0.00109017	100 µA
0.012207	2.27512	3.87207e-05	1	5	0.00638595	-0.00109017	100 µA
0.0146484	2.51926	3.92059e-05	1	6	0.00638595	-0.00109017	100 µA
0.0170898	2.7634	3.96912e-05	1	7	0.00638595	-0.00109017	100 µA
0.0195312	3.00754	4.01947e-05	1	8	0.00638595	-0.00109017	100 µA
0.0219727	3.25168	4.06769e-05	1	9	0.00638595	-0.00109017	100 µA
0.0244141	3.49582	4.12292e-05	1	10	0.00638595	-0.00109017	100 µA
0.0268555	3.73996	4.17816e-05	1	11	0.00638595	-0.00109017	100 µA
0.0292969	3.98411	4.2337e-05	1	12	0.00638595	-0.00109017	100 µA
0.0317383	4.22825	4.28864e-05	1	13	0.00638595	-0.00109017	100 µA
0.0341797	4.47239	4.34509e-05	1	14	0.00638595	-0.00109017	100 µA
0.0366211	4.71653	4.40063e-05	1	15	0.00638595	-0.00109017	100 µA
0.0390625	4.96067	4.45282e-05	1	16	0.00638595	-0.00109017	100 µA
0.0415039	5.20481	4.51111e-05	1	17	0.00638595	-0.00109017	100 µA
0.0439453	5.44895	4.55872e-05	1	18	0.00638595	-0.00109017	100 µA
0.0463867	5.69309	4.61243e-05	1	19	0.00638595	-0.00109017	100 µA
0.0488281	5.93723	4.66553e-05	1	20	0.00638595	-0.00109017	100 µA
0.0512695	6.18137	4.71283e-05	1	21	0.00638595	-0.00109017	100 µA
0.0537109	6.42552	4.758e-05	1	22	0.00638595	-0.00109017	100 µA
0.0561523	6.66966	4.80408e-05	1	23	0.00638595	-0.00109017	100 µA
0.0585938	6.9138	4.84039e-05	1	24	0.00638595	-0.00109017	100 µA
0.0610352	7.15794	4.88831e-05	1	25	0.00638595	-0.00109017	100 µA
0.0634766	7.40208	4.9234e-05	1	26	0.00638595	-0.00109017	100 µA
0.065918	7.64622	4.96735e-05	1	27	0.00638595	-0.00109017	100 µA
0.0683594	7.89036	5.00183e-05	1	28	0.00638595	-0.00109017	100 µA
0.0708008	8.1345	5.0354e-05	1	29	0.00638595	-0.00109017	100 µA
0.0732422	8.37864	5.06287e-05	1	30	0.00638595	-0.00109017	100 µA
0.0756836	8.62278	5.09644e-05	1	31	0.00638595	-0.00109017	100 µA
0.078125	8.86693	5.1239e-05	1	32	0.00638595	-0.00109017	100 µA
0.0805664	9.11107	5.14832e-05	1	33	0.00638595	-0.00109017	100 µA
0.0830078	9.35521	5.16968e-05	1	34	0.00638595	-0.00109017	100 µA
0.0854492	9.59935	5.18799e-05	1	35	0.00638595	-0.00109017	100 µA
0.0878906	9.84349	5.2063e-05	1	36	0.00638595	-0.00109017	100 µA
0.090332	10.0876	5.22156e-05	1	37	0.00638595	-0.00109017	100 µA
0.0927734	10.3318	5.23071e-05	1	38	0.00638595	-0.00109017	100 µA
0.0952148	10.5759	5.24597e-05	1	39	0.00638595	-0.00109017	100 µA
0.0976562	10.8201	5.25513e-05	1	40	0.00638595	-0.00109017	100 µA
0.100098	11.0642	5.26733e-05	1	41	0.00638595	-0.00109017	100 µA
0.102539	11.3083	5.27954e-05	1	42	0.00638595	-0.00109017	100 µA
0.10498	11.5525	5.29175e-05	1	43	0.00638595	-0.00109017	100 µA
0.107422	11.7966	5.3009e-05	1	44	0.00638595	-0.00109017	100 µA
0.109863	12.0408	5.31006e-05	1	45	0.00638595	-0.00109017	100 µA
0.112305	12.2849	5.31921e-05	1	46	0.00638595	-0.00109017	100 µA
0.114746	12.529	5.32227e-05	1	47	0.00638595	-0.00109017	100 µA
0.117188	12.7732	5.32837e-05	1	48	0.00638595	-0.00109017	100 µA
0.119629	13.0173	5.32837e-05	1	49	0.00638595	-0.00109017	100 µA
0.12207	13.2615	5.32837e-05	1	50	0.00638595	-0.00109017	100 µA
0.124512	13.5056	5.33447e-05	1	51	0.00638595	-0.00109017	100 µA
0.126953	13.7497	5.33447e-05	1	52	0.00638595	-0.00109017	100 µA
0.129395	13.9939	5.33142e-05	1	53	0.00638595	-0.00109017	100 µA
0.131836	14.238	5.32837e-05	1	54	0.00638595	-0.00109017	100 µA
0.134277	14.4822	5.32837e-05	1	55	0.00638595	-0.00109017	100 µA
0.136719	14.7263	5.32532e-05	1	56	0.00638595	-0.00109017	100 µA
0.13916	14.9705	5.32227e-05	1	57	0.00638595	-0.00109017	100 µA
0.141602	15.2146	5.32227e-05	1	58	0.00638595	-0.00109017	100 µA
0.144043	15.4587	5.32227e-05	1	59	0.00638595	-0.00109017	100 µA
0.146484	15.7029	5.31616e-05	1	60	0.00638595	-0.00109017	100 µA
0.148926	15.947	5.31616e-05	1	61	0.00638595	-0.00109017	100 µA
0.151367	16.1912	5.30701e-05	1	62	0.00638595	-0.00109017	100 µA
0.153809	16.4353	5.30396e-05	1	63	0.00638595	-0.00109017	100 µA
0.15625	16.6794	5.29785e-05	1	64	0.00638595	-0.00109017	100 µA
0.158691	16.9236	5.2887e-05	1	65	0.00638595	-0.00109017	100 µA
0.161133	17.1677	5.27649e-05	1	66	0.00638595	-0.00109017	100 µA
0.163574	17.4119	5.26428e-05	1	67	0.00638595	-0.00109017	100 µA
0.166016	17.656	5.24902e-05	1	68	0.00638595	-0.00109017	100 µA
0.168457	17.9001	5.23376e-05	1	69	0.00638595	-0.00109017	100 µA
0.170898	18.1443	5.22156e-05	1	70	0.00638595	-0.00109017	100 µA
0.17334	18.3884	5.20935e-05	1	71	0.00638595	-0.00109017	100 µA
0.175781	18.6326	5.19104e-05	1	72	0.00638595	-0.00109017	100 µA
0.178223	18.8767	5.17883e-05	1	73	0.00638595	-0.00109017	100 µA
0.180664	19.1208	5.16357e-05	1	74	0.00638595	-0.00109017	100 µA
0.183105	19.365	5.15442e-05	1	75	0.00638595	-0.00109017	100 µA
0.185547	19.6091	5.13611e-05	1	76	0.00638595	-0.00109017	100 µA
0.187988	19.8533	5.12085e-05	1	77	0.00638595	-0.00109017	100 µA
0.19043	20.0974	5.10559e-05	1	78	0.00638595	-0.00109017	100 µA
0.192871	20.3416	5.09338e-05	1	79	0.00638595	-0.00109017	100 µA
0.195312	20.5857	5.08118e-05	1	80	0.00638595	-0.00109017	100 µA
0.197754	20.8298	5.07812e-05	1	81	0.00638595	-0.00109017	100 µA
0.200195	21.074	5.06592e-05	1	82	0.00638595	-0.00109017	100 µA
0.202637	21.3181	5.05981e-05	1	83	0.00638595	-0.00109017	100 µA
0.205078	21.5623	5.04761e-05	1	84	0.00638595	-0.00109017	100 µA
0.20752	21.8064	5.0354e-05	1	85	0.00638595	-0.00109017	100 µA
0.209961	22.0505	5.02014e-05	1	86	0.00638595	-0.00109017	100 µA
0.212402	22.2947	5.00183e-05	1	87	0.00638595	-0.00109017	100 µA
0.214844	22.5388	4.97772e-05	1	88	0.00638595	-0.00109017	100 µA
0.217285	22.783	4.9588e-05	1	89	0.00638595	-0.00109017	100 µA
0.219727	23.0271	4.94202e-05	1	90	0.00638595	-0.00109017	100 µA
0.222168	23.2712	4.92737e-05	1	91	0.00638595	-0.00109017	100 µA
0.224609	23.5154	4.9118e-05	1	92	0.00638595	-0.00109017	100 µA
0.227051	23.7595	4.89929e-05	1	93	0.00638595	-0.00109017	100 µA
0.229492	24.0037	4.89014e-05	1	94	0.00638595	-0.00109017	100 µA
0.231934	24.2478	4.88068e-05	1	95	0.00638595	-0.00109017	100 µA
0.234375	24.4919	4.87274e-05	1	96	0.00638595	-0.00109017	100 µA
0.236816	24.7361	4.86816e-05	1	97	0.00638595	-0.00109017	100 µA
0.239258	24.9802	4.85657e-05	1	98	0.00638595	-0.00109017	100 µA
0.241699	25.2244	4.85016e-05	1	99	0.00638595	-0.00109017	100 µA
0.244141	25.4685	4.84314e-05	1	100	0.00638595	-0.00109017	100 µA
0.246582	25.7127	4.84009e-05	1	101	0.00638595	-0.00109017	100 µA
0.249023	25.9568	4.83582e-05	1	102	0.00638595	-0.00109017	100 µA
0.251465	26.2009	4.82635e-05	1	103	0.00638595	-0.00109017	100 µA
0.253906	26.4451	4.81384e-05	1	104	0.00638595	-0.00109017	100 µA
0.256348	26.6892	4.80896e-05	1	105	0.00638595	-0.00109017	100 µA
0.258789	26.9334	4.79645e-05	1	106	0.00638595	-0.00109017	100 µA
0.26123	27.1775	4.78699e-05	1	107	0.00638595	-0.00109017	100 µA
0.263672	27.4216	4.77478e-05	1	108	0.00638595	-0.00109017	100 µA
0.266113	27.6658	4.76379e-05	1	109	0.00638595	-0.00109017	100 µA
0.268555	27.9099	4.75433e-05	1	110	0.00638595	-0.00109017	100 µA
0.270996	28.1541	4.74823e-05	1	111	0.00638595	-0.00109017	100 µA
0.273438	28.3982	4.74609e-05	1	112	0.00638595	-0.00109017	100 µA
0.275879	28.6423	4.74915e-05	1	113	0.00638595	-0.00109017	100 µA
0.27832	28.8865	4.7522e-05	1	114	0.00638595	-0.00109017	100 µA
0.280762	29.1306	4.75494e-05	1	115	0.00638595	-0.00109017	100 µA
0.283203	29.3748	4.7644e-05	1	116	0.00638595	-0.00109017	100 µA
0.285645	29.6189	4.77509e-05	1	117	0.00638595	-0.00109017	100 µA
0.288086	29.8631	4.78668e-05	1	118	0.00638595	-0.00109017	100 µA
0.290527	30.1072	4.79919e-05	1	119	0.00638595	-0.00109017	100 µA
0.292969	30.3513	4.80438e-05	1	120	0.00638595	-0.00109017	100 µA
0.29541	30.5955	4.81323e-05	1	121	0.00638595	-0.00109017	100 µA
0.297852	30.8396	4.8233e-05	1	122	0.00638595	-0.00109017	100 µA
0.300293	31.0838	4.83063e-05	1	123	0.00638595	-0.00109017	100 µA
0.302734	31.3279	4.83917e-05	1	124	0.00638595	-0.00109017	100 µA
0.305176	31.572	4.84924e-05	1	125	0.00638595	-0.00109017	100 µA
0.307617	31.8162	4.8587e-05	1	126	0.00638595	-0.00109017	100 µA
0.310059	32.0603	4.86938e-05	1	127	0.00638595	-0.00109017	100 µA
0.3125	32.3045	4.88495e-05	1	128	0.00638595	-0.00109017	100 µA
0.314941	32.5486	4.90021e-05	1	129	0.00638595	-0.00109017	100 µA
0.317383	32.7927	4.91272e-05	1	130	0.00638595	-0.00109017	100 µA
0.319824	33.0369	4.92615e-05	1	131	0.00638595	-0.00109017	100 µA
0.322266	33.281	4.93744e-05	1	132	0.00638595	-0.00109017	100 µA
0.324707	33.5252	4.9527e-05	1	133	0.00638595	-0.00109017	100 µA
0.327148	33.7693	4.97223e-05	1	134	0.00638595	-0.00109017	100 µA
0.32959	34.0134	4.99573e-05	1	135	0.00638595	-0.00109017	100 µA
0.332031	34.2576	5.02014e-05	1	136	0.00638595	-0.00109017	100 µA
0.334473	34.5017	5.04761e-05	1	137	0.00638595	-0.00109017	100 µA
0.336914	34.7459	5.08728e-05	1	138	0.00638595	-0.00109017	100 µA
0.339355	34.99	5.1239e-05	1	139	0.00638595	-0.00109017	100 µA
0.341797	35.2342	5.16052e-05	1	140	0.00638595	-0.00109017	100 µA
0.344238	35.4783	5.2002e-05	1	141	0.00638595	-0.00109017	100 µA
0.34668	35.7224	5.24597e-05	1	142	0.00638595	-0.00109017	100 µA
0.349121	35.9666	5.2948e-05	1	143	0.00638595	-0.00109017	100 µA
0.351562	36.2107	5.34058e-05	1	144	0.00638595	-0.00109017	100 µA
0.354004	36.4549	5.40161e-05	1	145	0.00638595	-0.00109017	100 µA
0.356445	36.699	5.45654e-05	1	146	0.00638595	-0.00109017	100 µA
0.358887	36.9431	5.51147e-05	1	147	0.00638595	-0.00109017	100 µA
0.361328	37.1873	5.57556e-05	1	148	0.00638595	-0.00109017	100 µA
0.36377	37.4314	5.63965e-05	1	149	0.00638595	-0.00109017	100 µA
0.366211	37.6756	5.70679e-05	1	150	0.00638595	-0.00109017	100 µA
0.368652	37.9197	5.78003e-05	1	151	0.00638595	-0.00109017	100 µA
0.371094	38.1638	5.84717e-05	1	152	0.00638595	-0.00109017	100 µA
0.373535	38.408	5.92346e-05	1	153	0.00638595	-0.00109017	100 µA
0.375977	38.6521	6.00586e-05	1	154	0.00638595	-0.00109017	100 µA
0.378418	38.8963	6.08521e-05	1	155	0.00638595	-0.00109017	100 µA
0.380859	39.1404	6.17065e-05	1	156	0.00638595	-0.00109017	100 µA
0.383301	39.3846	6.2561e-05	1	157	0.00638595	-0.00109017	100 µA
0.385742	39.6287	6.34766e-05	1	158	0.00638595	-0.00109017	100 µA
0.388184	39.8728	6.43616e-05	1	159	0.00638595	-0.00109017	100 µA
0.390625	40.117	6.53076e-05	1	160	0.00638595	-0.00109017	100 µA
0.393066	40.3611	6.62842e-05	1	161	0.00638595	-0.00109017	100 µA
0.395508	40.6053	6.72302e-05	1	162	0.00638595	-0.00109017	100 µA
0.397949	40.8494	6.82068e-05	1	163	0.00638595	-0.00109017	100 µA
0.400391	41.0935	6.92139e-05	1	164	0.00638595	-0.00109017	100 µA
0.402832	41.3377	7.02515e-05	1	165	0.00638595	-0.00109017	100 µA
0.405273	41.5818	7.12891e-05	1	166	0.00638595	-0.00109017	100 µA
0.407715	41.826	7.23877e-05	1	167	0.00638595	-0.00109017	100 µA
0.410156	42.0701	7.34863e-05	1	168	0.00638595	-0.00109017	100 µA
0.412598	42.3142	7.4646e-05	1	169	0.00638595	-0.00109017	100 µA
0.415039	42.5584	7.58057e-05	1	170	0.00638595	-0.00109017	100 µA
0.41748	42.8025	7.69653e-05	1	171	0.00638595	-0.00109017	100 µA
0.419922	43.0467	7.81555e-05	1	172	0.00638595	-0.00109017	100 µA
0.422363	43.2908	7.93457e-05	1	173	0.00638595	-0.00109017	100 µA
0.424805	43.5349	8.05359e-05	1	174	0.00638595	-0.00109017	100 µA
0.427246	43.7791	8.17261e-05	1	175	0.00638595	-0.00109017	100 µA
0.429688	44.0232	8.29163e-05	1	176	0.00638595	-0.00109017	100 µA
0.432129	44.2674	8.4137e-05	1	177	0.00638595	-0.00109017	100 µA
0.43457	44.5115	8.52661e-05	1	178	0.00638595	-0.00109017	100 µA
0.437012	44.7557	8.63647e-05	1	179	0.00638595	-0.00109017	100 µA
0.439453	44.9998	8.74329e-05	1	180	0.00638595	-0.00109017	100 µA
0.441895	45.2439	8.8501e-05	1	181	0.00638595	-0.00109017	100 µA
0.444336	45.4881	8.95386e-05	1	182	0.00638595	-0.00109017	100 µA
0.446777	45.7322	9.05762e-05	1	183	0.00638595	-0.00109017	100 µA
0.449219	45.9764	9.15222e-05	1	184	0.00638595	-0.00109017	100 µA
0.45166	46.2205	9.24988e-05	1	185	0.00638595	-0.00109017	100 µA
0.454102	46.4646	9.34143e-05	1	186	0.00638595	-0.00109017	100 µA
0.456543	46.7088	9.42688e-05	1	187	0.00638595	-0.00109017	100 µA
0.458984	46.9529	9.50317e-05	1	188	0.00638595	-0.00109017	100 µA
0.461426	47.1971	9.57642e-05	1	189	0.00638595	-0.00109017	100 µA
0.463867	47.4412	9.6405e-05	1	190	0.00638595	-0.00109017	100 µA
0.466309	47.6853	9.70154e-05	1	191	0.00638595	-0.00109017	100 µA
0.46875	47.9295	9.75342e-05	1	192	0.00638595	-0.00109017	100 µA
0.471191	48.1736	9.8114e-05	1	193	0.00638595	-0.00109017	100 µA
0.473633	48.4178	9.85718e-05	1	194	0.00638595	-0.00109017	100 µA
0.476074	48.6619	9.8999e-05	1	195	0.00638595	-0.00109017	100 µA
0.478516	48.906	9.93042e-05	1	196	0.00638595	-0.00109017	100 µA
0.480957	49.1502	9.96094e-05	1	197	0.00638595	-0.00109017	100 µA
0.483398	49.3943	9.99146e-05	1	198	0.00638595	-0.00109017	100 µA
0.48584	49.6385	0.000100098	1	199	0.00638595	-0.00109017	100 µA
0.488281	49.8826	0.000100189	1	200	0.00638595	-0.00109017	100 µA
0.490723	50.1268	0.000100281	1	201	0.00638595	-0.00109017	100 µA
0.493164	50.3709	0.000100342	1	202	0.00638595	-0.00109017	100 µA
0.495605	50.615	0.000100372	1	203	0.00638595	-0.00109017	100 µA
0.498047	50.8592	0.000100372	1	204	0.00638595	-0.00109017	100 µA
0.500488	51.1033	0.00010025	1	205	0.00638595	-0.00109017	100 µA
0.50293	51.3475	0.000100128	1	206	0.00638595	-0.00109017	100 µA
0.505371	51.5916	9.99146e-05	1	207	0.00638595	-0.00109017	100 µA
0.507812	51.8357	9.96704e-05	1	208	0.00638595	-0.00109017	100 µA
0.510254	52.0799	9.93652e-05	1	209	0.00638595	-0.00109017	100 µA
0.512695	52.324	9.90906e-05	1	210	0.00638595	-0.00109017	100 µA
0.515137	52.5682	9.87549e-05	1	211	0.00638595	-0.00109017	100 µA
0.517578	52.8123	9.84497e-05	1	212	0.00638595	-0.00109017	100 µA
0.52002	53.0564	9.81445e-05	1	213	0.00638595	-0.00109017	100 µA
0.522461	53.3006	9.77783e-05	1	214	0.00638595	-0.00109017	100 µA
0.524902	53.5447	9.74731e-05	1	215	0.00638595	-0.00109017	100 µA
0.527344	53.7889	9.70459e-05	1	216	0.00638595	-0.00109017	100 µA
0.529785	54.033	9.67102e-05	1	217	0.00638595	-0.00109017	100 µA
0.532227	54.2772	9.63745e-05	1	218	0.00638595	-0.00109017	100 µA
0.534668	54.5213	9.60388e-05	1	219	0.00638595	-0.00109017	100 µA
0.537109	54.7654	9.57642e-05	1	220	0.00638595	-0.00109017	100 µA
0.539551	55.0096	9.54895e-05	1	221	0.00638595	-0.00109017	100 µA
0.541992	55.2537	9.52454e-05	1	222	0.00638595	-0.00109017	100 µA
0.544434	55.4979	9.50623e-05	1	223	0.00638595	-0.00109017	100 µA
0.546875	55.742	9.48181e-05	1	224	0.00638595	-0.00109017	100 µA
0.549316	55.9861	9.4696e-05	1	225	0.00638595	-0.00109017	100 µA
0.551758	56.2303	9.46045e-05	1	226	0.00638595	-0.00109017	100 µA
0.554199	56.4744	9.44519e-05	1	227	0.00638595	-0.00109017	100 µA
0.556641	56.7186	9.43604e-05	1	228	0.00638595	-0.00109017	100 µA
0.559082	56.9627	9.42993e-05	1	229	0.00638595	-0.00109017	100 µA
0.561523	57.2068	9.42383e-05	1	230	0.00638595	-0.00109017	100 µA
0.563965	57.451	9.41772e-05	1	231	0.00638595	-0.00109017	100 µA
0.566406	57.6951	9.40552e-05	1	232	0.00638595	-0.00109017	100 µA
0.568848	57.9393	9.40552e-05	1	233	0.00638595	-0.00109017	100 µA
0.571289	58.1834	9.40857e-05	1	234	0.00638595	-0.00109017	100 µA
0.57373	58.4275	9.41467e-05	1	235	0.00638595	-0.00109017	100 µA
0.576172	58.6717	9.42078e-05	1	236	0.00638595	-0.00109017	100 µA
0.578613	58.9158	9.43298e-05	1	237	0.00638595	-0.00109017	100 µA
0.581055	59.16	9.44214e-05	1	238	0.00638595	-0.00109017	100 µA
0.583496	59.4041	9.45435e-05	1	239	0.00638595	-0.00109017	100 µA
0.585938	59.6483	9.47571e-05	1	240	0.00638595	-0.00109017	100 µA
0.588379	59.8924	9.49707e-05	1	241	0.00638595	-0.00109017	100 µA
0.59082	60.1365	9.52148e-05	1	242	0.00638595	-0.00109017	100 µA
0.593262	60.3807	9.54895e-05	1	243	0.00638595	-0.00109017	100 µA
0.595703	60.6248	9.57031e-05	1	244	0.00638595	-0.00109017	100 µA
0.598145	60.869	9.59473e-05	1	245	0.00638595	-0.00109017	100 µA
0.600586	61.1131	9.62524e-05	1	246	0.00638595	-0.00109017	100 µA
0.603027	61.3572	9.65271e-05	1	247	0.00638595	-0.00109017	100 µA
0.605469	61.6014	9.67712e-05	1	248	0.00638595	-0.00109017	100 µA
0.60791	61.8455	9.70764e-05	1	249	0.00638595	-0.00109017	100 µA
0.610352	62.0897	9.73816e-05	1	250	0.00638595	-0.00109017	100 µA
0.612793	62.3338	9.76868e-05	1	251	0.00638595	-0.00109017	100 µA
0.615234	62.5779	9.79614e-05	1	252	0.00638595	-0.00109017	100 µA
0.617676	62.8221	9.82666e-05	1	253	0.00638595	-0.00109017	100 µA
0.620117	63.0662	9.84802e-05	1	254	0.00638595	-0.00109017	100 µA
0.622559	63.3104	9.87854e-05	1	255	0.00638595	-0.00109017	100 µA
0.625	63.5545	9.91821e-05	1	256	0.00638595	-0.00109017	100 µA
0.627441	63.7987	9.94568e-05	1	257	0.00638595	-0.00109017	100 µA
0.629883	64.0428	9.97314e-05	1	258	0.00638595	-0.00109017	100 µA
0.632324	64.2869	0.000100037	1	259	0.00638595	-0.00109017	100 µA
0.634766	64.5311	0.00010022	1	260	0.00638595	-0.00109017	100 µA
0.637207	64.7752	0.000100525	1	261	0.00638595	-0.00109017	100 µA
0.639648	65.0194	0.0001008	1	262	0.00638595	-0.00109017	100 µA
0.64209	65.2635	0.000101044	1	263	0.00638595	-0.00109017	100 µA
0.644531	65.5076	0.000101166	1	264	0.00638595	-0.00109017	100 µA
0.646973	65.7518	0.000101349	1	265	0.00638595	-0.00109017	100 µA
0.649414	65.9959	0.00010144	1	266	0.00638595	-0.00109017	100 µA
0.651855	66.2401	0.000101593	1	267	0.00638595	-0.00109017	100 µA
0.654297	66.4842	0.000101624	1	268	0.00638595	-0.00109017	100 µA
0.656738	66.7283	0.000101715	1	269	0.00638595	-0.00109017	100 µA
0.65918	66.9725	0.000101624	1	270	0.00638595	-0.00109017	100 µA
0.661621	67.2166	0.000101471	1	271	0.00638595	-0.00109017	100 µA
0.664062	67.4608	0.000101349	1	272	0.00638595	-0.00109017	100 µA
0.666504	67.7049	0.000101166	1	273	0.00638595	-0.00109017	100 µA
0.668945	67.949	0.000100922	1	274	0.00638595	-0.00109017	100 µA
0.671387	68.1932	0.000100616	1	275	0.00638595	-0.00109017	100 µA
0.673828	68.4373	0.000100128	1	276	0.00638595	-0.00109017	100 µA
0.67627	68.6815	9.96399e-05	1	277	0.00638595	-0.00109017	100 µA
0.678711	68.9256	9.91821e-05	1	278	0.00638595	-0.00109017	100 µA
0.681152	69.1698	9.86633e-05	1	279	0.00638595	-0.00109017	100 µA
0.683594	69.4139	9.79004e-05	1	280	0.00638595	-0.00109017	100 µA
0.686035	69.658	9.70459e-05	1	281	0.00638595	-0.00109017	100 µA
0.688477	69.9022	9.61914e-05	1	282	0.00638595	-0.00109017	100 µA
0.690918	70.1463	9.53979e-05	1	283	0.00638595	-0.00109017	100 µA
0.693359	70.3905	9.44824e-05	1	284	0.00638595	-0.00109017	100 µA
0.695801	70.6346	9.3689e-05	1	285	0.00638595	-0.00109017	100 µA
0.698242	70.8787	9.25903e-05	1	286	0.00638595	-0.00109017	100 µA
0.700684	71.1229	9.14307e-05	1	287	0.00638595	-0.00109017	100 µA
0.703125	71.367	9.01794e-05	1	288	0.00638595	-0.00109017	100 µA
0.705566	71.6112	8.88062e-05	1	289	0.00638595	-0.00109017	100 µA
0.708008	71.8553	8.75854e-05	1	290	0.00638595	-0.00109017	100 µA
0.710449	72.0994	8.61816e-05	1	291	0.00638595	-0.00109017	100 µA
0.712891	72.3436	8.46558e-05	1	292	0.00638595	-0.00109017	100 µA
0.715332	72.5877	8.33435e-05	1	293	0.00638595	-0.00109017	100 µA
0.717773	72.8319	8.18787e-05	1	294	0.00638595	-0.00109017	100 µA
0.720215	73.076	8.05359e-05	1	295	0.00638595	-0.00109017	100 µA
0.722656	73.3201	7.9071e-05	1	296	0.00638595	-0.00109017	100 µA
0.725098	73.5643	7.73926e-05	1	297	0.00638595	-0.00109017	100 µA
0.727539	73.8084	7.60498e-05	1	298	0.00638595	-0.00109017	100 µA
0.72998	74.0526	7.4646e-05	1	299	0.00638595	-0.00109017	100 µA
0.732422	74.2967	7.33032e-05	1	300	0.00638595	-0.00109017	100 µA
0.734863	74.5409	7.20215e-05	1	301	0.00638595	-0.00109017	100 µA
0.737305	74.785	7.07092e-05	1	302	0.00638595	-0.00109017	100 µA
0.739746	75.0291	6.97327e-05	1	303	0.00638595	-0.00109017	100 µA
0.742188	75.2733	6.87561e-05	1	304	0.00638595	-0.00109017	100 µA
0.744629	75.5174	6.75964e-05	1	305	0.00638595	-0.00109017	100 µA
0.74707	75.7616	6.67114e-05	1	306	0.00638595	-0.00109017	100 µA
0.749512	76.0057	6.57654e-05	1	307	0.00638595	-0.00109017	100 µA
0.751953	76.2498	6.53076e-05	1	308	0.00638595	-0.00109017	100 µA
0.754395	76.494	6.46057e-05	1	309	0.00638595	-0.00109017	100 µA
0.756836	76.7381	6.4209e-05	1	310	0.00638595	-0.00109017	100 µA
0.759277	76.9823	6.37512e-05	1	311	0.00638595	-0.00109017	100 µA
0.761719	77.2264	6.32324e-05	1	312	0.00638595	-0.00109017	100 µA
0.76416	77.4705	6.31409e-05	1	313	0.00638595	-0.00109017	100 µA
0.766602	77.7147	6.28662e-05	1	314	0.00638595	-0.00109017	100 µA
0.769043	77.9588	6.26526e-05	1	315	0.00638595	-0.00109017	100 µA
0.771484	78.203	6.26526e-05	1	316	0.00638595	-0.00109017	100 µA
0.773926	78.4471	6.28357e-05	1	317	0.00638595	-0.00109017	100 µA
0.776367	78.6913	6.30188e-05	1	318	0.00638595	-0.00109017	100 µA
0.778809	78.9354	6.3324e-05	1	319	0.00638595	-0.00109017	100 µA
0.78125	79.1795	6.36597e-05	1	320	0.00638595	-0.00109017	100 µA
0.783691	79.4237	6.38733e-05	1	321	0.00638595	-0.00109017	100 µA
0.786133	79.6678	6.43005e-05	1	322	0.00638595	-0.00109017	100 µA
0.788574	79.912	6.46667e-05	1	323	0.00638595	-0.00109017	100 µA
0.791016	80.1561	6.49719e-05	1	324	0.00638595	-0.00109017	100 µA
0.793457	80.4002	6.51855e-05	1	325	0.00638595	-0.00109017	100 µA
0.795898	80.6444	6.55518e-05	1	326	0.00638595	-0.00109017	100 µA
0.79834	80.8885	6.5979e-05	1	327	0.00638595	-0.00109017	100 µA
0.800781	81.1327	6.64673e-05	1	328	0.00638595	-0.00109017	100 µA
0.79834	81.3768	6.53076e-05	1	329	0.00638595	-0.00109017	100 µA
0.795898	81.6209	6.41479e-05	1	330	0.00638595	-0.00109017	100 µA
0.793457	81.8651	6.31409e-05	1	331	0.00638595	-0.00109017	100 µA
0.791016	82.1092	6.21643e-05	1	332	0.00638595	-0.00109017	100 µA
0.788574	82.3534	6.12183e-05	1	333	0.00638595	-0.00109017	100 µA
0.786133	82.5975	6.01807e-05	1	334	0.00638595	-0.00109017	100 µA
0.783691	82.8416	5.92346e-05	1	335	0.00638595	-0.00109017	100 µA
0.78125	83.0858	5.82886e-05	1	336	0.00638595	-0.00109017	100 µA
0.778809	83.3299	5.74341e-05	1	337	0.00638595	-0.00109017	100 µA
0.776367	83.5741	5.65796e-05	1	338	0.00638595	-0.00109017	100 µA
0.773926	83.8182	5.57861e-05	1	339	0.00638595	-0.00109017	100 µA
0.771484	84.0624	5.50232e-05	1	340	0.00638595	-0.00109017	100 µA
0.769043	84.3065	5.42908e-05	1	341	0.00638595	-0.00109017	100 µA
0.766602	84.5506	5.35583e-05	1	342	0.00638595	-0.00109017	100 µA
0.76416	84.7948	5.27649e-05	1	343	0.00638595	-0.00109017	100 µA
0.761719	85.0389	5.2002e-05	1	344	0.00638595	-0.00109017	100 µA
0.759277	85.2831	5.12695e-05	1	345	0.00638595	-0.00109017	100 µA
0.756836	85.5272	5.05371e-05	1	346	0.00638595	-0.00109017	100 µA
0.754395	85.7713	4.98688e-05	1	347	0.00638595	-0.00109017	100 µA
0.751953	86.0155	4.91638e-05	1	348	0.00638595	-0.00109017	100 µA
0.749512	86.2596	4.84497e-05	1	349	0.00638595	-0.00109017	100 µA
0.74707	86.5038	4.77631e-05	1	350	0.00638595	-0.00109017	100 µA
0.744629	86.7479	4.71069e-05	1	351	0.00638595	-0.00109017	100 µA
0.742188	86.992	4.64417e-05	1	352	0.00638595	-0.00109017	100 µA
0.739746	87.2362	4.57489e-05	1	353	0.00638595	-0.00109017	100 µA
0.737305	87.4803	4.50439e-05	1	354	0.00638595	-0.00109017	100 µA
0.734863	87.7245	4.43207e-05	1	355	0.00638595	-0.00109017	100 µA
0.732422	87.9686	4.35699e-05	1	356	0.00638595	-0.00109017	100 µA
0.72998	88.2128	4.28711e-05	1	357	0.00638595	-0.00109017	100 µA
0.727539	88.4569	4.2276e-05	1	358	0.00638595	-0.00109017	100 µA
0.725098	88.701	4.15558e-05	1	359	0.00638595	-0.00109017	100 µA
0.722656	88.9452	4.09576e-05	1	360	0.00638595	-0.00109017	100 µA
0.720215	89.1893	4.03992e-05	1	361	0.00638595	-0.00109017	100 µA
0.717773	89.4335	3.98163e-05	1	362	0.00638595	-0.00109017	100 µA
0.715332	89.6776	3.91418e-05	1	363	0.00638595	-0.00109017	100 µA
0.712891	89.9217	3.84827e-05	1	364	0.00638595	-0.00109017	100 µA
0.710449	90.1659	3.7851e-05	1	365	0.00638595	-0.00109017	100 µA
0.708008	90.41	3.71948e-05	1	366	0.00638595	-0.00109017	100 µA
0.705566	90.6542	3.65753e-05	1	367	0.00638595	-0.00109017	100 µA
0.703125	90.8983	3.59619e-05	1	368	0.00638595	-0.00109017	100 µA
0.700684	91.1424	3.53668e-05	1	369	0.00638595	-0.00109017	100 µA
0.698242	91.3866	3.47717e-05	1	370	0.00638595	-0.00109017	100 µA
0.695801	91.6307	3.4259e-05	1	371	0.00638595	-0.00109017	100 µA
0.693359	91.8749	3.37402e-05	1	372	0.00638595	-0.00109017	100 µA
0.690918	92.119	3.32031e-05	1	373	0.00638595	-0.00109017	100 µA
0.688477	92.3631	3.26416e-05	1	374	0.00638595	-0.00109017	100 µA
0.686035	92.6073	3.2074e-05	1	375	0.00638595	-0.00109017	100 µA
0.683594	92.8514	3.15155e-05	1	376	0.00638595	-0.00109017	100 µA
0.681152	93.0956	3.09692e-05	1	377	0.00638595	-0.00109017	100 µA
0.678711	93.3397	3.0423e-05	1	378	0.00638595	-0.00109017	100 µA
0.67627	93.5839	2.9892e-05	1	379	0.00638595	-0.00109017	100 µA
0.673828	93.828	2.93732e-05	1	380	0.00638595	-0.00109017	100 µA
0.671387	94.0721	2.88605e-05	1	381	0.00638595	-0.00109017	100 µA
0.668945	94.3163	2.83295e-05	1	382	0.00638595	-0.00109017	100 µA
0.666504	94.5604	2.7771e-05	1	383	0.00638595	-0.00109017	100 µA
0.664062	94.8046	2.72034e-05	1	384	0.00638595	-0.00109017	100 µA
0.661621	95.0487	2.66632e-05	1	385	0.00638595	-0.00109017	100 µA
0.65918	95.2928	2.61383e-05	1	386	0.00638595	-0.00109017	100 µA
0.656738	95.537	2.56317e-05	1	387	0.00638595	-0.00109017	100 µA
0.654297	95.7811	2.51282e-05	1	388	0.00638595	-0.00109017	100 µA
0.651855	96.0253	2.46307e-05	1	389	0.00638595	-0.00109017	100 µA
0.649414	96.2694	2.41241e-05	1	390	0.00638595	-0.00109017	100 µA
0.646973	96.5135	2.36145e-05	1	391	0.00638595	-0.00109017	100 µA
0.644531	96.7577	2.31293e-05	1	392	0.00638595	-0.00109017	100 µA
0.64209	97.0018	2.26654e-05	1	393	0.00638595	-0.00109017	100 µA
0.639648	97.246	2.22046e-05	1	394	0.00638595	-0.00109017	100 µA
0.637207	97.4901	2.17438e-05	1	395	0.00638595	-0.00109017	100 µA
0.634766	97.7342	2.12891e-05	1	396	0.00638595	-0.00109017	100 µA
0.632324	97.9784	2.08282e-05	1	397	0.00638595	-0.00109017	100 µA
0.629883	98.2225	2.03613e-05	1	398	0.00638595	-0.00109017	100 µA
0.627441	98.4667	1.98975e-05	1	399	0.00638595	-0.00109017	100 µA
0.625	98.7108	1.94366e-05	1	400	0.00638595	-0.00109017	100 µA
0.622559	98.955	1.89758e-05	1	401	0.00638595	-0.00109017	100 µA
0.620117	99.1991	1.85242e-05	1	402	0.00638595	-0.00109017	100 µA
0.617676	99.4432	1.80725e-05	1	403	0.00638595	-0.00109017	100 µA
0.615234	99.6874	1.76208e-05	1	404	0.00638595	-0.00109017	100 µA
0.612793	99.9315	1.71692e-05	1	405	0.00638595	-0.00109017	100 µA
0.610352	100.176	1.67328e-05	1	406	0.00638595	-0.00109017	100 µA
0.60791	100.42	1.63025e-05	1	407	0.00638595	-0.00109017	100 µA
0.605469	100.664	1.58539e-05	1	408	0.00638595	-0.00109017	100 µA
0.603027	100.908	1.54297e-05	1	409	0.00638595	-0.00109017	100 µA
0.600586	101.152	1.49841e-05	1	410	0.00638595	-0.00109017	100 µA
0.598145	101.396	1.45569e-05	1	411	0.00638595	-0.00109017	100 µA
0.595703	101.641	1.41296e-05	1	412	0.00638595	-0.00109017	100 µA
0.593262	101.885	1.37115e-05	1	413	0.00638595	-0.00109017	100 µA
0.59082	102.129	1.32935e-05	1	414	0.00638595	-0.00109017	100 µA
0.588379	102.373	1.28815e-05	1	415	0.00638595	-0.00109017	100 µA
0.585938	102.617	1.24603e-05	1	416	0.00638595	-0.00109017	100 µA
0.583496	102.861	1.20117e-05	1	417	0.00638595	-0.00109017	100 µA
0.581055	103.105	1.15753e-05	1	418	0.00638595	-0.00109017	100 µA
0.578613	103.349	1.11542e-05	1	419	0.00638595	-0.00109017	100 µA
0.576172	103.594	1.07452e-05	1	420	0.00638595	-0.00109017	100 µA
0.57373	103.838	1.03424e-05	1	421	0.00638595	-0.00109017	100 µA
0.571289	104.082	9.93652e-06	1	422	0.00638595	-0.00109017	100 µA
0.568848	104.326	9.53979e-06	1	423	0.00638595	-0.00109017	100 µA
0.566406	104.57	9.15222e-06	1	424	0.00638595	-0.00109017	100 µA
0.563965	104.814	8.78906e-06	1	425	0.00638595	-0.00109017	100 µA
0.561523	105.058	8.42285e-06	1	426	0.00638595	-0.00109017	100 µA
0.559082	105.303	8.05054e-06	1	427	0.00638595	-0.00109017	100 µA
0.556641	105.547	7.67517e-06	1	428	0.00638595	-0.00109017	100 µA
0.554199	105.791	7.30591e-06	1	429	0.00638595	-0.00109017	100 µA
0.551758	106.035	6.9397e-06	1	430	0.00638595	-0.00109017	100 µA
0.549316	106.279	6.57349e-06	1	431	0.00638595	-0.00109017	100 µA
0.546875	106.523	6.20728e-06	1	432	0.00638595	-0.00109017	100 µA
0.544434	106.767	5.85327e-06	1	433	0.00638595	-0.00109017	100 µA
0.541992	107.012	5.50232e-06	1	434	0.00638595	-0.00109017	100 µA
0.539551	107.256	5.15442e-06	1	435	0.00638595	-0.00109017	100 µA
0.537109	107.5	4.80255e-06	1	436	0.00638595	-0.00109017	100 µA
0.534668	107.744	4.45892e-06	1	437	0.00638595	-0.00109017	100 µA
0.532227	107.988	4.11469e-06	1	438	0.00638595	-0.00109017	100 µA
0.529785	108.232	3.76221e-06	1	439	0.00638595	-0.00109017	100 µA
0.527344	108.476	3.4024e-06	1	440	0.00638595	-0.00109017	100 µA
0.524902	108.721	3.05542e-06	1	441	0.00638595	-0.00109017	100 µA
0.522461	108.965	2.69775e-06	1	442	0.00638595	-0.00109017	100 µA
0.52002	109.209	2.34131e-06	1	443	0.00638595	-0.00109017	100 µA
0.517578	109.453	1.98181e-06	1	444	0.00638595	-0.00109017	100 µA
0.515137	109.697	1.62964e-06	1	445	0.00638595	-0.00109017	100 µA
0.512695	109.941	1.28143e-06	1	446	0.00638595	-0.00109017	100 µA
0.510254	110.185	9.36584e-07	1	447	0.00638595	-0.00109017	100 µA
0.507812	110.43	5.77393e-07	1	448	0.00638595	-0.00109017	100 µA
0.505371	110.674	2.20032e-07	1	449	0.00638595	-0.00109017	100 µA
0.50293	110.918	-1.33057e-07	1	450	0.00638595	-0.00109017	100 µA
0.500488	111.162	-4.79431e-07	1	451	0.00638595	-0.00109017	100 µA
0.498047	111.406	-8.22449e-07	1	452	0.00638595	-0.00109017	100 µA
0.495605	111.65	-1.16791e-06	1	453	0.00638595	-0.00109017	100 µA
0.493164	111.894	-1.50757e-06	1	454	0.00638595	-0.00109017	100 µA
0.490723	112.139	-1.84692e-06	1	455	0.00638595	-0.00109017	100 µA
0.488281	112.383	-2.18292e-06	1	456	0.00638595	-0.00109017	100 µA
0.48584	112.627	-2.50183e-06	1	457	0.00638595	-0.00109017	100 µA
0.483398	112.871	-2.82562e-06	1	458	0.00638595	-0.00109017	100 µA
0.480957	113.115	-3.14117e-06	1	459	0.00638595	-0.00109017	100 µA
0.478516	113.359	-3.45184e-06	1	460	0.00638595	-0.00109017	100 µA
0.476074	113.603	-3.75946e-06	1	461	0.00638595	-0.00109017	100 µA
0.473633	113.848	-4.06647e-06	1	462	0.00638595	-0.00109017	100 µA
0.471191	114.092	-4.375e-06	1	463	0.00638595	-0.00109017	100 µA
0.46875	114.336	-4.69513e-06	1	464	0.00638595	-0.00109017	100 µA
0.466309	114.58	-5.01404e-06	1	465	0.00638595	-0.00109017	100 µA
0.463867	114.824	-5.31921e-06	1	466	0.00638595	-0.00109017	100 µA
0.461426	115.068	-5.62744e-06	1	467	0.00638595	-0.00109017	100 µA
0.458984	115.312	-5.93262e-06	1	468	0.00638595	-0.00109017	100 µA
0.456543	115.557	-6.23779e-06	1	469	0.00638595	-0.00109017	100 µA
0.454102	115.801	-6.54297e-06	1	470	0.00638595	-0.00109017	100 µA
0.45166	116.045	-6.83594e-06	1	471	0.00638595	-0.00109017	100 µA
0.449219	116.289	-7.12891e-06	1	472	0.00638595	-0.00109017	100 µA
0.446777	116.533	-7.41882e-06	1	473	0.00638595	-0.00109017	100 µA
0.444336	116.777	-7.72095e-06	1	474	0.00638595	-0.00109017	100 µA
0.441895	117.021	-8.02917e-06	1	475	0.00638595	-0.00109017	100 µA
0.439453	117.266	-8.3313e-06	1	476	0.00638595	-0.00109017	100 µA
0.437012	117.51	-8.62732e-06	1	477	0.00638595	-0.00109017	100 µA
0.43457	117.754	-8.92944e-06	1	478	0.00638595	-0.00109017	100 µA
0.432129	117.998	-9.22546e-06	1	479	0.00638595	-0.00109017	100 µA
0.429688	118.242	-9.51843e-06	1	480	0.00638595	-0.00109017	100 µA
0.427246	118.486	-9.8053e-06	1	481	0.00638595	-0.00109017	100 µA
0.424805	118.73	-1.00952e-05	1	482	0.00638595	-0.00109017	100 µA
0.422363	118.975	-1.0376e-05	1	483	0.00638595	-0.00109017	100 µA
0.419922	119.219	-1.06659e-05	1	484	0.00638595	-0.00109017	100 µA
0.41748	119.463	-1.09497e-05	1	485	0.00638595	-0.00109017	100 µA
0.415039	119.707	-1.12274e-05	1	486	0.00638595	-0.00109017	100 µA
0.412598	119.951	-1.15204e-05	1	487	0.00638595	-0.00109017	100 µA
0.410156	120.195	-1.18164e-05	1	488	0.00638595	-0.00109017	100 µA
0.407715	120.439	-1.21033e-05	1	489	0.00638595	-0.00109017	100 µA
0.405273	120.684	-1.24146e-05	1	490	0.00638595	-0.00109017	100 µA
0.402832	120.928	-1.27258e-05	1	491	0.00638595	-0.00109017	100 µA
0.400391	121.172	-1.30524e-05	1	492	0.00638595	-0.00109017	100 µA
0.397949	121.416	-1.33545e-05	1	493	0.00638595	-0.00109017	100 µA
0.395508	121.66	-1.36597e-05	1	494	0.00638595	-0.00109017	100 µA
0.393066	121.904	-1.40045e-05	1	495	0.00638595	-0.00109017	100 µA
0.390625	122.148	-1.43372e-05	1	496	0.00638595	-0.00109017	100 µA
0.388184	122.392	-1.46362e-05	1	497	0.00638595	-0.00109017	100 µA
0.385742	122.637	-1.49475e-05	1	498	0.00638595	-0.00109017	100 µA
0.383301	122.881	-1.52557e-05	1	499	0.00638595	-0.00109017	100 µA
0.380859	123.125	-1.55457e-05	1	500	0.00638595	-0.00109017	100 µA
0.378418	123.369	-1.58539e-05	1	501	0.00638595	-0.00109017	100 µA
0.375977	123.613	-1.61621e-05	1	502	0.00638595	-0.00109017	100 µA
0.373535	123.857	-1.64307e-05	1	503	0.00638595	-0.00109017	100 µA
0.371094	124.101	-1.67297e-05	1	504	0.00638595	-0.00109017	100 µA
0.368652	124.346	-1.69891e-05	1	505	0.00638595	-0.00109017	100 µA
0.366211	124.59	-1.72882e-05	1	506	0.00638595	-0.00109017	100 µA
0.36377	124.834	-1.75598e-05	1	507	0.00638595	-0.00109017	100 µA
0.361328	125.078	-1.78711e-05	1	508	0.00638595	-0.00109017	100 µA
0.358887	125.322	-1.81671e-05	1	509	0.00638595	-0.00109017	100 µA
0.356445	125.566	-1.8454e-05	1	510	0.00638595	-0.00109017	100 µA
0.354004	125.81	-1.87073e-05	1	511	0.00638595	-0.00109017	100 µA
0.351562	126.055	-1.90216e-05	1	512	0.00638595	-0.00109017	100 µA
0.349121	126.299	-1.9281e-05	1	513	0.00638595	-0.00109017	100 µA
0.34668	126.543	-1.94885e-05	1	514	0.00638595	-0.00109017	100 µA
0.344238	126.787	-1.9751e-05	1	515	0.00638595	-0.00109017	100 µA
0.341797	127.031	-2.00165e-05	1	516	0.00638595	-0.00109017	100 µA
0.339355	127.275	-2.02637e-05	1	517	0.00638595	-0.00109017	100 µA
0.336914	127.519	-2.04926e-05	1	518	0.00638595	-0.00109017	100 µA
0.334473	127.764	-2.07397e-05	1	519	0.00638595	-0.00109017	100 µA
0.332031	128.008	-2.10175e-05	1	520	0.00638595	-0.00109017	100 µA
0.32959	128.252	-2.12799e-05	1	521	0.00638595	-0.00109017	100 µA
0.327148	128.496	-2.15942e-05	1	522	0.00638595	-0.00109017	100 µA
0.324707	128.74	-2.1817e-05	1	523	0.00638595	-0.00109017	100 µA
0.322266	128.984	-2.20612e-05	1	524	0.00638595	-0.00109017	100 µA
0.319824	129.228	-2.23541e-05	1	525	0.00638595	-0.00109017	100 µA
0.317383	129.473	-2.26349e-05	1	526	0.00638595	-0.00109017	100 µA
0.314941	129.717	-2.29736e-05	1	527	0.00638595	-0.00109017	100 µA
0.3125	129.961	-2.32574e-05	1	528	0.00638595	-0.00109017	100 µA
0.310059	130.205	-2.35748e-05	1	529	0.00638595	-0.00109017	100 µA
0.307617	130.449	-2.38129e-05	1	530	0.00638595	-0.00109017	100 µA
0.305176	130.693	-2.40906e-05	1	531	0.00638595	-0.00109017	100 µA
0.302734	130.937	-2.43347e-05	1	532	0.00638595	-0.00109017	100 µA
0.300293	131.182	-2.46094e-05	1	533	0.00638595	-0.00109017	100 µA
0.297852	131.426	-2.49237e-05	1	534	0.00638595	-0.00109017	100 µA
0.29541	131.67	-2.52106e-05	1	535	0.00638595	-0.00109017	100 µA
0.292969	131.914	-2.5473e-05	1	536	0.00638595	-0.00109017	100 µA
0.290527	132.158	-2.57141e-05	1	537	0.00638595	-0.00109017	100 µA
0.288086	132.402	-2.5943e-05	1	538	0.00638595	-0.00109017	100 µA
0.285645	132.646	-2.6236e-05	1	539	0.00638595	-0.00109017	100 µA
0.283203	132.891	-2.64923e-05	1	540	0.00638595	-0.00109017	100 µA
0.280762	133.135	-2.67883e-05	1	541	0.00638595	-0.00109017	100 µA
0.27832	133.379	-2.69806e-05	1	542	0.00638595	-0.00109017	100 µA
0.275879	133.623	-2.72125e-05	1	543	0.00638595	-0.00109017	100 µA
0.273438	133.867	-2.75116e-05	1	544	0.00638595	-0.00109017	100 µA
0.270996	134.111	-2.76947e-05	1	545	0.00638595	-0.00109017	100 µA
0.268555	134.355	-2.79388e-05	1	546	0.00638595	-0.00109017	100 µA
0.266113	134.6	-2.81982e-05	1	547	0.00638595	-0.00109017	100 µA
0.263672	134.844	-2.84332e-05	1	548	0.00638595	-0.00109017	100 µA
0.26123	135.088	-2.86743e-05	1	549	0.00638595	-0.00109017	100 µA
0.258789	135.332	-2.88818e-05	1	550	0.00638595	-0.00109017	100 µA
0.256348	135.576	-2.9068e-05	1	551	0.00638595	-0.00109017	100 µA
0.253906	135.82	-2.93396e-05	1	552	0.00638595	-0.00109017	100 µA
0.251465	136.064	-2.95135e-05	1	553	0.00638595	-0.00109017	100 µA
0.249023	136.309	-2.96906e-05	1	554	0.00638595	-0.00109017	100 µA
0.246582	136.553	-2.99469e-05	1	555	0.00638595	-0.00109017	100 µA
0.244141	136.797	-3.01575e-05	1	556	0.00638595	-0.00109017	100 µA
0.241699	137.041	-3.0423e-05	1	557	0.00638595	-0.00109017	100 µA
0.239258	137.285	-3.0661e-05	1	558	0.00638595	-0.00109017	100 µA
0.236816	137.529	-3.08502e-05	1	559	0.00638595	-0.00109017	100 µA
0.234375	137.773	-3.1073e-05	1	560	0.00638595	-0.00109017	100 µA
0.231934	138.018	-3.12775e-05	1	561	0.00638595	-0.00109017	100 µA
0.229492	138.262	-3.15704e-05	1	562	0.00638595	-0.00109017	100 µA
0.227051	138.506	-3.17413e-05	1	563	0.00638595	-0.00109017	100 µA
0.224609	138.75	-3.19427e-05	1	564	0.00638595	-0.00109017	100 µA
0.222168	138.994	-3.21075e-05	1	565	0.00638595	-0.00109017	100 µA
0.219727	139.238	-3.2312e-05	1	566	0.00638595	-0.00109017	100 µA
0.217285	139.482	-3.24921e-05	1	567	0.00638595	-0.00109017	100 µA
0.214844	139.727	-3.26721e-05	1	568	0.00638595	-0.00109017	100 µA
0.212402	139.971	-3.27972e-05	1	569	0.00638595	-0.00109017	100 µA
0.209961	140.215	-3.30078e-05	1	570	0.00638595	-0.00109017	100 µA
0.20752	140.459	-3.32092e-05	1	571	0.00638595	-0.00109017	100 µA
0.205078	140.703	-3.33588e-05	1	572	0.00638595	-0.00109017	100 µA
0.202637	140.947	-3.35785e-05	1	573	0.00638595	-0.00109017	100 µA
0.200195	141.191	-3.3667e-05	1	574	0.00638595	-0.00109017	100 µA
0.197754	141.435	-3.38226e-05	1	575	0.00638595	-0.00109017	100 µA
0.195312	141.68	-3.39722e-05	1	576	0.00638595	-0.00109017	100 µA
0.192871	141.924	-3.41309e-05	1	577	0.00638595	-0.00109017	100 µA
0.19043	142.168	-3.43475e-05	1	578	0.00638595	-0.00109017	100 µA
0.187988	142.412	-3.4494e-05	1	579	0.00638595	-0.00109017	100 µA
0.185547	142.656	-3.46466e-05	1	580	0.00638595	-0.00109017	100 µA
0.183105	142.9	-3.47321e-05	1	581	0.00638595	-0.00109017	100 µA
0.180664	143.144	-3.48755e-05	1	582	0.00638595	-0.00109017	100 µA
0.178223	143.389	-3.49854e-05	1	583	0.00638595	-0.00109017	100 µA
0.175781	143.633	-3.52173e-05	1	584	0.00638595	-0.00109017	100 µA
0.17334	143.877	-3.53363e-05	1	585	0.00638595	-0.00109017	100 µA
0.170898	144.121	-3.55255e-05	1	586	0.00638595	-0.00109017	100 µA
0.168457	144.365	-3.56171e-05	1	587	0.00638595	-0.00109017	100 µA
0.166016	144.609	-3.57269e-05	1	588	0.00638595	-0.00109017	100 µA
0.163574	144.853	-3.58521e-05	1	589	0.00638595	-0.00109017	100 µA
0.161133	145.098	-3.59344e-05	1	590	0.00638595	-0.00109017	100 µA
0.158691	145.342	-3.60229e-05	1	591	0.00638595	-0.00109017	100 µA
0.15625	145.586	-3.61176e-05	1	592	0.00638595	-0.00109017	100 µA
0.153809	145.83	-3.6264e-05	1	593	0.00638595	-0.00109017	100 µA
0.151367	146.074	-3.64532e-05	1	594	0.00638595	-0.00109017	100 µA
0.148926	146.318	-3.6499e-05	1	595	0.00638595	-0.00109017	100 µA
0.146484	146.562	-3.66638e-05	1	596	0.00638595	-0.00109017	100 µA
0.144043	146.807	-3.67096e-05	1	597	0.00638595	-0.00109017	100 µA
0.141602	147.051	-3.67737e-05	1	598	0.00638595	-0.00109017	100 µA
0.13916	147.295	-3.68439e-05	1	599	0.00638595	-0.00109017	100 µA
0.136719	147.539	-3.69537e-05	1	600	0.00638595	-0.00109017	100 µA
0.134277	147.783	-3.70148e-05	1	601	0.00638595	-0.00109017	100 µA
0.131836	148.027	-3.71307e-05	1	602	0.00638595	-0.00109017	100 µA
0.129395	148.271	-3.7207e-05	1	603	0.00638595	-0.00109017	100 µA
0.126953	148.516	-3.7323e-05	1	604	0.00638595	-0.00109017	100 µA
0.124512	148.76	-3.7442e-05	1	605	0.00638595	-0.00109017	100 µA
0.12207	149.004	-3.75488e-05	1	606	0.00638595	-0.00109017	100 µA
0.119629	149.248	-3.77045e-05	1	607	0.00638595	-0.00109017	100 µA
0.117188	149.492	-3.78204e-05	1	608	0.00638595	-0.00109017	100 µA
0.114746	149.736	-3.80371e-05	1	609	0.00638595	-0.00109017	100 µA
0.112305	149.98	-3.81104e-05	1	610	0.00638595	-0.00109017	100 µA
0.109863	150.225	-3.81958e-05	1	611	0.00638595	-0.00109017	100 µA
0.107422	150.469	-3.80981e-05	1	612	0.00638595	-0.00109017	100 µA
0.10498	150.713	-3.79303e-05	1	613	0.00638595	-0.00109017	100 µA
0.102539	150.957	-3.72223e-05	1	614	0.00638595	-0.00109017	100 µA
0.100098	151.201	-3.53668e-05	1	615	0.00638595	-0.00109017	100 µA
0.0976562	151.445	-3.30048e-05	1	616	0.00638595	-0.00109017	100 µA
0.0952148	151.689	-3.06519e-05	1	617	0.00638595	-0.00109017	100 µA
0.0927734	151.934	-2.8302e-05	1	618	0.00638595	-0.00109017	100 µA
0.090332	152.178	-2.63306e-05	1	619	0.00638595	-0.00109017	100 µA
0.0878906	152.422	-2.46887e-05	1	620	0.00638595	-0.00109017	100 µA
0.0854492	152.666	-2.34192e-05	1	621	0.00638595	-0.00109017	100 µA
0.0830078	152.91	-2.21741e-05	1	622	0.00638595	-0.00109017	100 µA
0.0805664	153.154	-2.10632e-05	1	623	0.00638595	-0.00109017	100 µA
0.078125	153.398	-2.00806e-05	1	624	0.00638595	-0.00109017	100 µA
0.0756836	153.643	-1.92017e-05	1	625	0.00638595	-0.00109017	100 µA
0.0732422	153.887	-1.82312e-05	1	626	0.00638595	-0.00109017	100 µA
0.0708008	154.131	-1.74744e-05	1	627	0.00638595	-0.00109017	100 µA
0.0683594	154.375	-1.68915e-05	1	628	0.00638595	-0.00109017	100 µA
0.065918	154.619	-1.63025e-05	1	629	0.00638595	-0.00109017	100 µA
0.0634766	154.863	-1.58051e-05	1	630	0.00638595	-0.00109017	100 µA
0.0610352	155.107	-1.54144e-05	1	631	0.00638595	-0.00109017	100 µA
0.0585938	155.352	-1.50391e-05	1	632	0.00638595	-0.00109017	100 µA
0.0561523	155.596	-1.4624e-05	1	633	0.00638595	-0.00109017	100 µA
0.0537109	155.84	-1.41724e-05	1	634	0.00638595	-0.00109017	100 µA
0.0512695	156.084	-1.36597e-05	1	635	0.00638595	-0.00109017	100 µA
0.0488281	156.328	-1.3266e-05	1	636	0.00638595	-0.00109017	100 µA
0.0463867	156.572	-1.28082e-05	1	637	0.00638595	-0.00109017	100 µA
0.0439453	156.816	-1.21948e-05	1	638	0.00638595	-0.00109017	100 µA
0.0415039	157.061	-1.17798e-05	1	639	0.00638595	-0.00109017	100 µA
0.0390625	157.305	-1.15753e-05	1	640	0.00638595	-0.00109017	100 µA
0.0366211	157.549	-1.13953e-05	1	641	0.00638595	-0.00109017	100 µA
0.0341797	157.793	-1.11847e-05	1	642	0.00638595	-0.00109017	100 µA
0.0317383	158.037	-1.09802e-05	1	643	0.00638595	-0.00109017	100 µA
0.0292969	158.281	-1.07666e-05	1	644	0.00638595	-0.00109017	100 µA
0.0268555	158.525	-1.0553e-05	1	645	0.00638595	-0.00109017	100 µA
0.0244141	158.769	-1.0321e-05	1	646	0.00638595	-0.00109017	100 µA
0.0219727	159.014	-1.00769e-05	1	647	0.00638595	-0.00109017	100 µA
0.0195312	159.258	-9.8999e-06	1	648	0.00638595	-0.00109017	100 µA
0.0170898	159.502	-9.71375e-06	1	649	0.00638595	-0.00109017	100 µA
0.0146484	159.746	-9.39636e-06	1	650	0.00638595	-0.00109017	100 µA
0.012207	159.99	-8.97827e-06	1	651	0.00638595	-0.00109017	100 µA
0.00976562	160.234	-8.63342e-06	1	652	0.00638595	-0.00109017	100 µA
0.00732422	160.478	-8.35266e-06	1	653	0.00638595	-0.00109017	100 µA
0.00488281	160.723	-8.09326e-06	1	654	0.00638595	-0.00109017	100 µA
0.00244141	160.967	-7.85828e-06	1	655	0.00638595	-0.00109017	100 µA
0	161.211	-7.5531e-06	1	656	0.00638595	-0.00109017	100 µA
-0.00244141	161.455	-7.31812e-06	1	657	0.00638595	-0.00109017	100 µA
-0.00488281	161.699	-7.11365e-06	1	658	0.00638595	-0.00109017	100 µA
-0.00732422	161.943	-6.90002e-06	1	659	0.00638595	-0.00109017	100 µA
-0.00976562	162.187	-6.86646e-06	1	660	0.00638595	-0.00109017	100 µA
-0.012207	162.432	-6.7749e-06	1	661	0.00638595	-0.00109017	100 µA
-0.00976562	162.676	-6.72913e-06	1	662	0.00638595	-0.00109017	100 µA
-0.00732422	162.92	-6.5918e-06	1	663	0.00638595	-0.00109017	100 µA
-0.00488281	163.164	-6.44226e-06	1	664	0.00638595	-0.00109017	100 µA
-0.00244141	163.408	-6.43616e-06	1	665	0.00638595	-0.00109017	100 µA
0	163.652	-6.23169e-06	1	666	0.00638595	-0.00109017	100 µA

## Sheet: FigS3b A5ETE-PC
Potential applied (V)	Time (s)	WE(1).Current (A)	Scan	Index	Q+	Q-	Current range
0.00244141	0.549927	-6.90308e-06	1	1	0.000477972	-1.45213e-05	100 µA
0.00488281	0.598755	-6.62842e-06	1	2	0.000477972	-1.45213e-05	100 µA
0.00732422	0.647583	-6.39648e-06	1	3	0.000477972	-1.45213e-05	100 µA
0.00976562	0.696411	-6.32019e-06	1	4	0.000477972	-1.45213e-05	100 µA
0.012207	0.745239	-6.12183e-06	1	5	0.000477972	-1.45213e-05	100 µA
0.0146484	0.794067	-5.88684e-06	1	6	0.000477972	-1.45213e-05	100 µA
0.0170898	0.842895	-5.7251e-06	1	7	0.000477972	-1.45213e-05	100 µA
0.0195312	0.891723	-5.34668e-06	1	8	0.000477972	-1.45213e-05	100 µA
0.0219727	0.940551	-5.2002e-06	1	9	0.000477972	-1.45213e-05	100 µA
0.0244141	0.989379	-4.97131e-06	1	10	0.000477972	-1.45213e-05	100 µA
0.0268555	1.03821	-4.78363e-06	1	11	0.000477972	-1.45213e-05	100 µA
0.0292969	1.08703	-4.5755e-06	1	12	0.000477972	-1.45213e-05	100 µA
0.0317383	1.13586	-4.41742e-06	1	13	0.000477972	-1.45213e-05	100 µA
0.0341797	1.18469	-4.24377e-06	1	14	0.000477972	-1.45213e-05	100 µA
0.0366211	1.23352	-4.08051e-06	1	15	0.000477972	-1.45213e-05	100 µA
0.0390625	1.28235	-3.87848e-06	1	16	0.000477972	-1.45213e-05	100 µA
0.0415039	1.33117	-3.68805e-06	1	17	0.000477972	-1.45213e-05	100 µA
0.0439453	1.38	-3.48328e-06	1	18	0.000477972	-1.45213e-05	100 µA
0.0463867	1.42883	-3.34473e-06	1	19	0.000477972	-1.45213e-05	100 µA
0.0488281	1.47766	-3.17566e-06	1	20	0.000477972	-1.45213e-05	100 µA
0.0512695	1.52649	-2.93884e-06	1	21	0.000477972	-1.45213e-05	100 µA
0.0537109	1.57531	-2.73712e-06	1	22	0.000477972	-1.45213e-05	100 µA
0.0561523	1.62414	-2.52106e-06	1	23	0.000477972	-1.45213e-05	100 µA
0.0585938	1.67297	-2.37732e-06	1	24	0.000477972	-1.45213e-05	100 µA
0.0610352	1.7218	-2.11334e-06	1	25	0.000477972	-1.45213e-05	100 µA
0.0634766	1.77063	-1.94275e-06	1	26	0.000477972	-1.45213e-05	100 µA
0.065918	1.81945	-1.74744e-06	1	27	0.000477972	-1.45213e-05	100 µA
0.0683594	1.86828	-1.57196e-06	1	28	0.000477972	-1.45213e-05	100 µA
0.0708008	1.91711	-1.35681e-06	1	29	0.000477972	-1.45213e-05	100 µA
0.0732422	1.96594	-1.13434e-06	1	30	0.000477972	-1.45213e-05	100 µA
0.0756836	2.01477	-8.84399e-07	1	31	0.000477972	-1.45213e-05	100 µA
0.078125	2.06359	-6.89697e-07	1	32	0.000477972	-1.45213e-05	100 µA
0.0805664	2.11242	-4.56238e-07	1	33	0.000477972	-1.45213e-05	100 µA
0.0830078	2.16125	-2.24304e-07	1	34	0.000477972	-1.45213e-05	100 µA
0.0854492	2.21008	3.479e-08	1	35	0.000477972	-1.45213e-05	100 µA
0.0878906	2.25891	2.60315e-07	1	36	0.000477972	-1.45213e-05	100 µA
0.090332	2.30773	4.89502e-07	1	37	0.000477972	-1.45213e-05	100 µA
0.0927734	2.35656	7.42493e-07	1	38	0.000477972	-1.45213e-05	100 µA
0.0952148	2.40539	9.90601e-07	1	39	0.000477972	-1.45213e-05	100 µA
0.0976562	2.45422	1.24512e-06	1	40	0.000477972	-1.45213e-05	100 µA
0.100098	2.50305	1.4859e-06	1	41	0.000477972	-1.45213e-05	100 µA
0.102539	2.55187	1.74957e-06	1	42	0.000477972	-1.45213e-05	100 µA
0.10498	2.6007	2.01324e-06	1	43	0.000477972	-1.45213e-05	100 µA
0.107422	2.64953	2.25983e-06	1	44	0.000477972	-1.45213e-05	100 µA
0.109863	2.69836	2.51556e-06	1	45	0.000477972	-1.45213e-05	100 µA
0.112305	2.74719	2.78442e-06	1	46	0.000477972	-1.45213e-05	100 µA
0.114746	2.79601	3.04413e-06	1	47	0.000477972	-1.45213e-05	100 µA
0.117188	2.84484	3.29346e-06	1	48	0.000477972	-1.45213e-05	100 µA
0.119629	2.89367	3.58429e-06	1	49	0.000477972	-1.45213e-05	100 µA
0.12207	2.9425	3.8559e-06	1	50	0.000477972	-1.45213e-05	100 µA
0.124512	2.99133	4.13177e-06	1	51	0.000477972	-1.45213e-05	100 µA
0.126953	3.04015	4.3924e-06	1	52	0.000477972	-1.45213e-05	100 µA
0.129395	3.08898	4.664e-06	1	53	0.000477972	-1.45213e-05	100 µA
0.131836	3.13781	4.96216e-06	1	54	0.000477972	-1.45213e-05	100 µA
0.134277	3.18664	5.25208e-06	1	55	0.000477972	-1.45213e-05	100 µA
0.136719	3.23547	5.52368e-06	1	56	0.000477972	-1.45213e-05	100 µA
0.13916	3.28429	5.79224e-06	1	57	0.000477972	-1.45213e-05	100 µA
0.141602	3.33312	6.0791e-06	1	58	0.000477972	-1.45213e-05	100 µA
0.144043	3.38195	6.37512e-06	1	59	0.000477972	-1.45213e-05	100 µA
0.146484	3.43078	6.66504e-06	1	60	0.000477972	-1.45213e-05	100 µA
0.148926	3.47961	6.9458e-06	1	61	0.000477972	-1.45213e-05	100 µA
0.151367	3.52843	7.2113e-06	1	62	0.000477972	-1.45213e-05	100 µA
0.153809	3.57726	7.50427e-06	1	63	0.000477972	-1.45213e-05	100 µA
0.15625	3.62609	7.77893e-06	1	64	0.000477972	-1.45213e-05	100 µA
0.158691	3.67492	8.05359e-06	1	65	0.000477972	-1.45213e-05	100 µA
0.161133	3.72375	8.33435e-06	1	66	0.000477972	-1.45213e-05	100 µA
0.163574	3.77257	8.58459e-06	1	67	0.000477972	-1.45213e-05	100 µA
0.166016	3.8214	8.86536e-06	1	68	0.000477972	-1.45213e-05	100 µA
0.168457	3.87023	9.10645e-06	1	69	0.000477972	-1.45213e-05	100 µA
0.170898	3.91906	9.38416e-06	1	70	0.000477972	-1.45213e-05	100 µA
0.17334	3.96789	9.6405e-06	1	71	0.000477972	-1.45213e-05	100 µA
0.175781	4.01671	9.8877e-06	1	72	0.000477972	-1.45213e-05	100 µA
0.178223	4.06554	1.01471e-05	1	73	0.000477972	-1.45213e-05	100 µA
0.180664	4.11437	1.04004e-05	1	74	0.000477972	-1.45213e-05	100 µA
0.183105	4.1632	1.06415e-05	1	75	0.000477972	-1.45213e-05	100 µA
0.185547	4.21203	1.08887e-05	1	76	0.000477972	-1.45213e-05	100 µA
0.187988	4.26085	1.11481e-05	1	77	0.000477972	-1.45213e-05	100 µA
0.19043	4.30968	1.13861e-05	1	78	0.000477972	-1.45213e-05	100 µA
0.192871	4.35851	1.16211e-05	1	79	0.000477972	-1.45213e-05	100 µA
0.195312	4.40734	1.18408e-05	1	80	0.000477972	-1.45213e-05	100 µA
0.197754	4.45617	1.20758e-05	1	81	0.000477972	-1.45213e-05	100 µA
0.200195	4.50499	1.22803e-05	1	82	0.000477972	-1.45213e-05	100 µA
0.202637	4.55382	1.25e-05	1	83	0.000477972	-1.45213e-05	100 µA
0.205078	4.60265	1.26923e-05	1	84	0.000477972	-1.45213e-05	100 µA
0.20752	4.65148	1.28876e-05	1	85	0.000477972	-1.45213e-05	100 µA
0.209961	4.70031	1.30798e-05	1	86	0.000477972	-1.45213e-05	100 µA
0.212402	4.74913	1.32599e-05	1	87	0.000477972	-1.45213e-05	100 µA
0.214844	4.79796	1.34277e-05	1	88	0.000477972	-1.45213e-05	100 µA
0.217285	4.84679	1.35925e-05	1	89	0.000477972	-1.45213e-05	100 µA
0.219727	4.89562	1.37573e-05	1	90	0.000477972	-1.45213e-05	100 µA
0.222168	4.94445	1.39099e-05	1	91	0.000477972	-1.45213e-05	100 µA
0.224609	4.99327	1.40594e-05	1	92	0.000477972	-1.45213e-05	100 µA
0.227051	5.0421	1.41968e-05	1	93	0.000477972	-1.45213e-05	100 µA
0.229492	5.09093	1.4328e-05	1	94	0.000477972	-1.45213e-05	100 µA
0.231934	5.13976	1.44562e-05	1	95	0.000477972	-1.45213e-05	100 µA
0.234375	5.18859	1.45721e-05	1	96	0.000477972	-1.45213e-05	100 µA
0.236816	5.23741	1.46881e-05	1	97	0.000477972	-1.45213e-05	100 µA
0.239258	5.28624	1.47858e-05	1	98	0.000477972	-1.45213e-05	100 µA
0.241699	5.33507	1.48804e-05	1	99	0.000477972	-1.45213e-05	100 µA
0.244141	5.3839	1.49689e-05	1	100	0.000477972	-1.45213e-05	100 µA
0.246582	5.43273	1.50482e-05	1	101	0.000477972	-1.45213e-05	100 µA
0.249023	5.48155	1.51337e-05	1	102	0.000477972	-1.45213e-05	100 µA
0.251465	5.53038	1.52008e-05	1	103	0.000477972	-1.45213e-05	100 µA
0.253906	5.57921	1.52649e-05	1	104	0.000477972	-1.45213e-05	100 µA
0.256348	5.62804	1.53168e-05	1	105	0.000477972	-1.45213e-05	100 µA
0.258789	5.67687	1.5387e-05	1	106	0.000477972	-1.45213e-05	100 µA
0.26123	5.72569	1.54358e-05	1	107	0.000477972	-1.45213e-05	100 µA
0.263672	5.77452	1.54968e-05	1	108	0.000477972	-1.45213e-05	100 µA
0.266113	5.82335	1.55334e-05	1	109	0.000477972	-1.45213e-05	100 µA
0.268555	5.87218	1.55731e-05	1	110	0.000477972	-1.45213e-05	100 µA
0.270996	5.92101	1.56036e-05	1	111	0.000477972	-1.45213e-05	100 µA
0.273438	5.96983	1.56219e-05	1	112	0.000477972	-1.45213e-05	100 µA
0.275879	6.01866	1.56555e-05	1	113	0.000477972	-1.45213e-05	100 µA
0.27832	6.06749	1.5683e-05	1	114	0.000477972	-1.45213e-05	100 µA
0.280762	6.11632	1.56891e-05	1	115	0.000477972	-1.45213e-05	100 µA
0.283203	6.16515	1.56769e-05	1	116	0.000477972	-1.45213e-05	100 µA
0.285645	6.21397	1.57043e-05	1	117	0.000477972	-1.45213e-05	100 µA
0.288086	6.2628	1.57074e-05	1	118	0.000477972	-1.45213e-05	100 µA
0.290527	6.31163	1.57288e-05	1	119	0.000477972	-1.45213e-05	100 µA
0.292969	6.36046	1.57288e-05	1	120	0.000477972	-1.45213e-05	100 µA
0.29541	6.40929	1.57135e-05	1	121	0.000477972	-1.45213e-05	100 µA
0.297852	6.45811	1.57166e-05	1	122	0.000477972	-1.45213e-05	100 µA
0.300293	6.50694	1.57074e-05	1	123	0.000477972	-1.45213e-05	100 µA
0.302734	6.55577	1.57074e-05	1	124	0.000477972	-1.45213e-05	100 µA
0.305176	6.6046	1.57257e-05	1	125	0.000477972	-1.45213e-05	100 µA
0.307617	6.65343	1.57166e-05	1	126	0.000477972	-1.45213e-05	100 µA
0.310059	6.70225	1.57257e-05	1	127	0.000477972	-1.45213e-05	100 µA
0.3125	6.75108	1.57776e-05	1	128	0.000477972	-1.45213e-05	100 µA
0.314941	6.79991	1.57959e-05	1	129	0.000477972	-1.45213e-05	100 µA
0.317383	6.84874	1.57562e-05	1	130	0.000477972	-1.45213e-05	100 µA
0.319824	6.89757	1.57562e-05	1	131	0.000477972	-1.45213e-05	100 µA
0.322266	6.94639	1.57684e-05	1	132	0.000477972	-1.45213e-05	100 µA
0.324707	6.99522	1.57684e-05	1	133	0.000477972	-1.45213e-05	100 µA
0.327148	7.04405	1.57776e-05	1	134	0.000477972	-1.45213e-05	100 µA
0.32959	7.09288	1.57959e-05	1	135	0.000477972	-1.45213e-05	100 µA
0.332031	7.14171	1.58142e-05	1	136	0.000477972	-1.45213e-05	100 µA
0.334473	7.19053	1.58325e-05	1	137	0.000477972	-1.45213e-05	100 µA
0.336914	7.23936	1.58417e-05	1	138	0.000477972	-1.45213e-05	100 µA
0.339355	7.28819	1.59119e-05	1	139	0.000477972	-1.45213e-05	100 µA
0.341797	7.33702	1.5921e-05	1	140	0.000477972	-1.45213e-05	100 µA
0.344238	7.38585	1.59119e-05	1	141	0.000477972	-1.45213e-05	100 µA
0.34668	7.43467	1.59607e-05	1	142	0.000477972	-1.45213e-05	100 µA
0.349121	7.4835	1.60553e-05	1	143	0.000477972	-1.45213e-05	100 µA
0.351562	7.53233	1.60461e-05	1	144	0.000477972	-1.45213e-05	100 µA
0.354004	7.58116	1.60767e-05	1	145	0.000477972	-1.45213e-05	100 µA
0.356445	7.62999	1.60919e-05	1	146	0.000477972	-1.45213e-05	100 µA
0.358887	7.67881	1.61591e-05	1	147	0.000477972	-1.45213e-05	100 µA
0.361328	7.72764	1.61804e-05	1	148	0.000477972	-1.45213e-05	100 µA
0.36377	7.77647	1.6217e-05	1	149	0.000477972	-1.45213e-05	100 µA
0.366211	7.8253	1.63696e-05	1	150	0.000477972	-1.45213e-05	100 µA
0.368652	7.87413	1.64001e-05	1	151	0.000477972	-1.45213e-05	100 µA
0.371094	7.92295	1.64551e-05	1	152	0.000477972	-1.45213e-05	100 µA
0.373535	7.97178	1.65222e-05	1	153	0.000477972	-1.45213e-05	100 µA
0.375977	8.02061	1.67328e-05	1	154	0.000477972	-1.45213e-05	100 µA
0.378418	8.06944	1.67816e-05	1	155	0.000477972	-1.45213e-05	100 µA
0.380859	8.11827	1.68152e-05	1	156	0.000477972	-1.45213e-05	100 µA
0.383301	8.16709	1.68976e-05	1	157	0.000477972	-1.45213e-05	100 µA
0.385742	8.21592	1.69983e-05	1	158	0.000477972	-1.45213e-05	100 µA
0.388184	8.26475	1.70959e-05	1	159	0.000477972	-1.45213e-05	100 µA
0.390625	8.31358	1.72699e-05	1	160	0.000477972	-1.45213e-05	100 µA
0.393066	8.36241	1.7334e-05	1	161	0.000477972	-1.45213e-05	100 µA
0.395508	8.41123	1.74774e-05	1	162	0.000477972	-1.45213e-05	100 µA
0.397949	8.46006	1.75873e-05	1	163	0.000477972	-1.45213e-05	100 µA
0.400391	8.50889	1.77216e-05	1	164	0.000477972	-1.45213e-05	100 µA
0.402832	8.55772	1.7868e-05	1	165	0.000477972	-1.45213e-05	100 µA
0.405273	8.60655	1.79871e-05	1	166	0.000477972	-1.45213e-05	100 µA
0.407715	8.65537	1.80176e-05	1	167	0.000477972	-1.45213e-05	100 µA
0.410156	8.7042	1.81213e-05	1	168	0.000477972	-1.45213e-05	100 µA
0.412598	8.75303	1.82587e-05	1	169	0.000477972	-1.45213e-05	100 µA
0.415039	8.80186	1.83746e-05	1	170	0.000477972	-1.45213e-05	100 µA
0.41748	8.85069	1.84967e-05	1	171	0.000477972	-1.45213e-05	100 µA
0.419922	8.89951	1.86096e-05	1	172	0.000477972	-1.45213e-05	100 µA
0.422363	8.94834	1.87225e-05	1	173	0.000477972	-1.45213e-05	100 µA
0.424805	8.99717	1.87653e-05	1	174	0.000477972	-1.45213e-05	100 µA
0.427246	9.046	1.89117e-05	1	175	0.000477972	-1.45213e-05	100 µA
0.429688	9.09483	1.90247e-05	1	176	0.000477972	-1.45213e-05	100 µA
0.432129	9.14365	1.91986e-05	1	177	0.000477972	-1.45213e-05	100 µA
0.43457	9.19248	1.9516e-05	1	178	0.000477972	-1.45213e-05	100 µA
0.437012	9.24131	1.95404e-05	1	179	0.000477972	-1.45213e-05	100 µA
0.439453	9.29014	1.96686e-05	1	180	0.000477972	-1.45213e-05	100 µA
0.441895	9.33897	1.97968e-05	1	181	0.000477972	-1.45213e-05	100 µA
0.444336	9.38779	2.00317e-05	1	182	0.000477972	-1.45213e-05	100 µA
0.446777	9.43662	2.034e-05	1	183	0.000477972	-1.45213e-05	100 µA
0.449219	9.48545	2.04681e-05	1	184	0.000477972	-1.45213e-05	100 µA
0.45166	9.53428	2.07001e-05	1	185	0.000477972	-1.45213e-05	100 µA
0.454102	9.58311	2.09595e-05	1	186	0.000477972	-1.45213e-05	100 µA
0.456543	9.63193	2.13562e-05	1	187	0.000477972	-1.45213e-05	100 µA
0.458984	9.68076	2.15057e-05	1	188	0.000477972	-1.45213e-05	100 µA
0.461426	9.72959	2.16736e-05	1	189	0.000477972	-1.45213e-05	100 µA
0.463867	9.77842	2.18964e-05	1	190	0.000477972	-1.45213e-05	100 µA
0.466309	9.82725	2.20795e-05	1	191	0.000477972	-1.45213e-05	100 µA
0.46875	9.87607	2.24457e-05	1	192	0.000477972	-1.45213e-05	100 µA
0.471191	9.9249	2.26562e-05	1	193	0.000477972	-1.45213e-05	100 µA
0.473633	9.97373	2.27325e-05	1	194	0.000477972	-1.45213e-05	100 µA
0.476074	10.0226	2.30774e-05	1	195	0.000477972	-1.45213e-05	100 µA
0.478516	10.0714	2.31903e-05	1	196	0.000477972	-1.45213e-05	100 µA
0.480957	10.1202	2.34772e-05	1	197	0.000477972	-1.45213e-05	100 µA
0.483398	10.169	2.37274e-05	1	198	0.000477972	-1.45213e-05	100 µA
0.48584	10.2179	2.42218e-05	1	199	0.000477972	-1.45213e-05	100 µA
0.488281	10.2667	2.45239e-05	1	200	0.000477972	-1.45213e-05	100 µA
0.490723	10.3155	2.51099e-05	1	201	0.000477972	-1.45213e-05	100 µA
0.493164	10.3644	2.51221e-05	1	202	0.000477972	-1.45213e-05	100 µA
0.495605	10.4132	2.54791e-05	1	203	0.000477972	-1.45213e-05	100 µA
0.498047	10.462	2.57202e-05	1	204	0.000477972	-1.45213e-05	100 µA
0.500488	10.5108	2.60193e-05	1	205	0.000477972	-1.45213e-05	100 µA
0.50293	10.5597	2.63092e-05	1	206	0.000477972	-1.45213e-05	100 µA
0.505371	10.6085	2.67639e-05	1	207	0.000477972	-1.45213e-05	100 µA
0.507812	10.6573	2.73529e-05	1	208	0.000477972	-1.45213e-05	100 µA
0.510254	10.7062	2.76917e-05	1	209	0.000477972	-1.45213e-05	100 µA
0.512695	10.755	2.81769e-05	1	210	0.000477972	-1.45213e-05	100 µA
0.515137	10.8038	2.84485e-05	1	211	0.000477972	-1.45213e-05	100 µA
0.517578	10.8526	2.87109e-05	1	212	0.000477972	-1.45213e-05	100 µA
0.52002	10.9015	2.92023e-05	1	213	0.000477972	-1.45213e-05	100 µA
0.522461	10.9503	2.94067e-05	1	214	0.000477972	-1.45213e-05	100 µA
0.524902	10.9991	2.96967e-05	1	215	0.000477972	-1.45213e-05	100 µA
0.527344	11.0479	3.013e-05	1	216	0.000477972	-1.45213e-05	100 µA
0.529785	11.0968	3.07587e-05	1	217	0.000477972	-1.45213e-05	100 µA
0.532227	11.1456	3.12164e-05	1	218	0.000477972	-1.45213e-05	100 µA
0.534668	11.1944	3.15277e-05	1	219	0.000477972	-1.45213e-05	100 µA
0.537109	11.2433	3.18512e-05	1	220	0.000477972	-1.45213e-05	100 µA
0.539551	11.2921	3.21991e-05	1	221	0.000477972	-1.45213e-05	100 µA
0.541992	11.3409	3.25623e-05	1	222	0.000477972	-1.45213e-05	100 µA
0.544434	11.3897	3.3139e-05	1	223	0.000477972	-1.45213e-05	100 µA
0.546875	11.4386	3.41797e-05	1	224	0.000477972	-1.45213e-05	100 µA
0.549316	11.4874	3.43506e-05	1	225	0.000477972	-1.45213e-05	100 µA
0.551758	11.5362	3.49121e-05	1	226	0.000477972	-1.45213e-05	100 µA
0.554199	11.5851	3.52081e-05	1	227	0.000477972	-1.45213e-05	100 µA
0.556641	11.6339	3.55011e-05	1	228	0.000477972	-1.45213e-05	100 µA
0.559082	11.6827	3.61938e-05	1	229	0.000477972	-1.45213e-05	100 µA
0.561523	11.7315	3.67218e-05	1	230	0.000477972	-1.45213e-05	100 µA
0.563965	11.7804	3.72253e-05	1	231	0.000477972	-1.45213e-05	100 µA
0.566406	11.8292	3.76587e-05	1	232	0.000477972	-1.45213e-05	100 µA
0.568848	11.878	3.83392e-05	1	233	0.000477972	-1.45213e-05	100 µA
0.571289	11.9269	3.88977e-05	1	234	0.000477972	-1.45213e-05	100 µA
0.57373	11.9757	3.9151e-05	1	235	0.000477972	-1.45213e-05	100 µA
0.576172	12.0245	3.94043e-05	1	236	0.000477972	-1.45213e-05	100 µA
0.578613	12.0733	3.99261e-05	1	237	0.000477972	-1.45213e-05	100 µA
0.581055	12.1222	4.02008e-05	1	238	0.000477972	-1.45213e-05	100 µA
0.583496	12.171	4.0799e-05	1	239	0.000477972	-1.45213e-05	100 µA
0.585938	12.2198	4.17999e-05	1	240	0.000477972	-1.45213e-05	100 µA
0.588379	12.2686	4.26361e-05	1	241	0.000477972	-1.45213e-05	100 µA
0.59082	12.3175	4.25018e-05	1	242	0.000477972	-1.45213e-05	100 µA
0.593262	12.3663	4.28375e-05	1	243	0.000477972	-1.45213e-05	100 µA
0.595703	12.4151	4.3512e-05	1	244	0.000477972	-1.45213e-05	100 µA
0.598145	12.464	4.422e-05	1	245	0.000477972	-1.45213e-05	100 µA
0.600586	12.5128	4.47906e-05	1	246	0.000477972	-1.45213e-05	100 µA
0.603027	12.5616	4.51996e-05	1	247	0.000477972	-1.45213e-05	100 µA
0.605469	12.6104	4.55902e-05	1	248	0.000477972	-1.45213e-05	100 µA
0.60791	12.6593	4.59351e-05	1	249	0.000477972	-1.45213e-05	100 µA
0.610352	12.7081	4.61212e-05	1	250	0.000477972	-1.45213e-05	100 µA
0.612793	12.7569	4.65729e-05	1	251	0.000477972	-1.45213e-05	100 µA
0.615234	12.8058	4.73511e-05	1	252	0.000477972	-1.45213e-05	100 µA
0.617676	12.8546	4.76379e-05	1	253	0.000477972	-1.45213e-05	100 µA
0.620117	12.9034	4.82483e-05	1	254	0.000477972	-1.45213e-05	100 µA
0.622559	12.9522	4.86328e-05	1	255	0.000477972	-1.45213e-05	100 µA
0.625	13.0011	4.92004e-05	1	256	0.000477972	-1.45213e-05	100 µA
0.627441	13.0499	4.97742e-05	1	257	0.000477972	-1.45213e-05	100 µA
0.629883	13.0987	5.0354e-05	1	258	0.000477972	-1.45213e-05	100 µA
0.632324	13.1476	5.04761e-05	1	259	0.000477972	-1.45213e-05	100 µA
0.634766	13.1964	5.14526e-05	1	260	0.000477972	-1.45213e-05	100 µA
0.637207	13.2452	5.13611e-05	1	261	0.000477972	-1.45213e-05	100 µA
0.639648	13.294	5.17273e-05	1	262	0.000477972	-1.45213e-05	100 µA
0.64209	13.3429	5.20325e-05	1	263	0.000477972	-1.45213e-05	100 µA
0.644531	13.3917	5.23682e-05	1	264	0.000477972	-1.45213e-05	100 µA
0.646973	13.4405	5.23376e-05	1	265	0.000477972	-1.45213e-05	100 µA
0.649414	13.4893	5.31006e-05	1	266	0.000477972	-1.45213e-05	100 µA
0.651855	13.5382	5.34058e-05	1	267	0.000477972	-1.45213e-05	100 µA
0.654297	13.587	5.38635e-05	1	268	0.000477972	-1.45213e-05	100 µA
0.656738	13.6358	5.51453e-05	1	269	0.000477972	-1.45213e-05	100 µA
0.65918	13.6847	5.52368e-05	1	270	0.000477972	-1.45213e-05	100 µA
0.661621	13.7335	5.51453e-05	1	271	0.000477972	-1.45213e-05	100 µA
0.664062	13.7823	5.48706e-05	1	272	0.000477972	-1.45213e-05	100 µA
0.666504	13.8311	5.52979e-05	1	273	0.000477972	-1.45213e-05	100 µA
0.668945	13.88	5.55725e-05	1	274	0.000477972	-1.45213e-05	100 µA
0.671387	13.9288	5.61829e-05	1	275	0.000477972	-1.45213e-05	100 µA
0.673828	13.9776	5.62744e-05	1	276	0.000477972	-1.45213e-05	100 µA
0.67627	14.0265	5.67322e-05	1	277	0.000477972	-1.45213e-05	100 µA
0.678711	14.0753	5.68848e-05	1	278	0.000477972	-1.45213e-05	100 µA
0.681152	14.1241	5.62134e-05	1	279	0.000477972	-1.45213e-05	100 µA
0.683594	14.1729	5.63965e-05	1	280	0.000477972	-1.45213e-05	100 µA
0.686035	14.2218	5.71289e-05	1	281	0.000477972	-1.45213e-05	100 µA
0.688477	14.2706	5.67017e-05	1	282	0.000477972	-1.45213e-05	100 µA
0.690918	14.3194	5.69763e-05	1	283	0.000477972	-1.45213e-05	100 µA
0.693359	14.3683	5.65796e-05	1	284	0.000477972	-1.45213e-05	100 µA
0.695801	14.4171	5.65186e-05	1	285	0.000477972	-1.45213e-05	100 µA
0.698242	14.4659	5.67322e-05	1	286	0.000477972	-1.45213e-05	100 µA
0.700684	14.5147	5.62439e-05	1	287	0.000477972	-1.45213e-05	100 µA
0.703125	14.5636	5.56335e-05	1	288	0.000477972	-1.45213e-05	100 µA
0.705566	14.6124	5.5481e-05	1	289	0.000477972	-1.45213e-05	100 µA
0.708008	14.6612	5.53284e-05	1	290	0.000477972	-1.45213e-05	100 µA
0.710449	14.71	5.56946e-05	1	291	0.000477972	-1.45213e-05	100 µA
0.712891	14.7589	5.5603e-05	1	292	0.000477972	-1.45213e-05	100 µA
0.715332	14.8077	5.55725e-05	1	293	0.000477972	-1.45213e-05	100 µA
0.717773	14.8565	5.51758e-05	1	294	0.000477972	-1.45213e-05	100 µA
0.720215	14.9054	5.51453e-05	1	295	0.000477972	-1.45213e-05	100 µA
0.722656	14.9542	5.49927e-05	1	296	0.000477972	-1.45213e-05	100 µA
0.725098	15.003	5.43823e-05	1	297	0.000477972	-1.45213e-05	100 µA
0.727539	15.0518	5.39246e-05	1	298	0.000477972	-1.45213e-05	100 µA
0.72998	15.1007	5.38025e-05	1	299	0.000477972	-1.45213e-05	100 µA
0.732422	15.1495	5.3009e-05	1	300	0.000477972	-1.45213e-05	100 µA
0.734863	15.1983	5.31311e-05	1	301	0.000477972	-1.45213e-05	100 µA
0.737305	15.2472	5.26123e-05	1	302	0.000477972	-1.45213e-05	100 µA
0.739746	15.296	5.10559e-05	1	303	0.000477972	-1.45213e-05	100 µA
0.742188	15.3448	5.04761e-05	1	304	0.000477972	-1.45213e-05	100 µA
0.744629	15.3936	4.99573e-05	1	305	0.000477972	-1.45213e-05	100 µA
0.74707	15.4425	4.91852e-05	1	306	0.000477972	-1.45213e-05	100 µA
0.749512	15.4913	4.88251e-05	1	307	0.000477972	-1.45213e-05	100 µA
0.751953	15.5401	4.80408e-05	1	308	0.000477972	-1.45213e-05	100 µA
0.754395	15.589	4.67468e-05	1	309	0.000477972	-1.45213e-05	100 µA
0.756836	15.6378	4.55872e-05	1	310	0.000477972	-1.45213e-05	100 µA
0.759277	15.6866	4.47357e-05	1	311	0.000477972	-1.45213e-05	100 µA
0.761719	15.7354	4.38232e-05	1	312	0.000477972	-1.45213e-05	100 µA
0.76416	15.7843	4.27124e-05	1	313	0.000477972	-1.45213e-05	100 µA
0.766602	15.8331	4.18213e-05	1	314	0.000477972	-1.45213e-05	100 µA
0.769043	15.8819	4.14001e-05	1	315	0.000477972	-1.45213e-05	100 µA
0.771484	15.9307	4.06769e-05	1	316	0.000477972	-1.45213e-05	100 µA
0.773926	15.9796	3.94165e-05	1	317	0.000477972	-1.45213e-05	100 µA
0.776367	16.0284	3.85864e-05	1	318	0.000477972	-1.45213e-05	100 µA
0.778809	16.0772	3.81073e-05	1	319	0.000477972	-1.45213e-05	100 µA
0.78125	16.1261	3.72498e-05	1	320	0.000477972	-1.45213e-05	100 µA
0.783691	16.1749	3.63556e-05	1	321	0.000477972	-1.45213e-05	100 µA
0.786133	16.2237	3.48297e-05	1	322	0.000477972	-1.45213e-05	100 µA
0.788574	16.2725	3.3963e-05	1	323	0.000477972	-1.45213e-05	100 µA
0.791016	16.3214	3.33771e-05	1	324	0.000477972	-1.45213e-05	100 µA
0.793457	16.3702	3.22021e-05	1	325	0.000477972	-1.45213e-05	100 µA
0.795898	16.419	3.15948e-05	1	326	0.000477972	-1.45213e-05	100 µA
0.79834	16.4679	3.07068e-05	1	327	0.000477972	-1.45213e-05	100 µA
0.800781	16.5167	2.98035e-05	1	328	0.000477972	-1.45213e-05	100 µA
0.803223	16.5655	2.86743e-05	1	329	0.000477972	-1.45213e-05	100 µA
0.805664	16.6143	2.81464e-05	1	330	0.000477972	-1.45213e-05	100 µA
0.808105	16.6632	2.73956e-05	1	331	0.000477972	-1.45213e-05	100 µA
0.810547	16.712	2.61749e-05	1	332	0.000477972	-1.45213e-05	100 µA
0.812988	16.7608	2.44568e-05	1	333	0.000477972	-1.45213e-05	100 µA
0.81543	16.8097	2.30927e-05	1	334	0.000477972	-1.45213e-05	100 µA
0.817871	16.8585	2.22626e-05	1	335	0.000477972	-1.45213e-05	100 µA
0.820312	16.9073	2.18658e-05	1	336	0.000477972	-1.45213e-05	100 µA
0.822754	16.9561	2.12463e-05	1	337	0.000477972	-1.45213e-05	100 µA
0.825195	17.005	2.09503e-05	1	338	0.000477972	-1.45213e-05	100 µA
0.827637	17.0538	2.0285e-05	1	339	0.000477972	-1.45213e-05	100 µA
0.830078	17.1026	1.97052e-05	1	340	0.000477972	-1.45213e-05	100 µA
0.83252	17.1514	1.93665e-05	1	341	0.000477972	-1.45213e-05	100 µA
0.834961	17.2003	1.85425e-05	1	342	0.000477972	-1.45213e-05	100 µA
0.837402	17.2491	1.84326e-05	1	343	0.000477972	-1.45213e-05	100 µA
0.839844	17.2979	1.80756e-05	1	344	0.000477972	-1.45213e-05	100 µA
0.842285	17.3468	1.74744e-05	1	345	0.000477972	-1.45213e-05	100 µA
0.844727	17.3956	1.69769e-05	1	346	0.000477972	-1.45213e-05	100 µA
0.847168	17.4444	1.67969e-05	1	347	0.000477972	-1.45213e-05	100 µA
0.849609	17.4932	1.65192e-05	1	348	0.000477972	-1.45213e-05	100 µA
0.852051	17.5421	1.61255e-05	1	349	0.000477972	-1.45213e-05	100 µA
0.854492	17.5909	1.60004e-05	1	350	0.000477972	-1.45213e-05	100 µA
0.856934	17.6397	1.56036e-05	1	351	0.000477972	-1.45213e-05	100 µA
0.859375	17.6886	1.56433e-05	1	352	0.000477972	-1.45213e-05	100 µA
0.861816	17.7374	1.51398e-05	1	353	0.000477972	-1.45213e-05	100 µA
0.864258	17.7862	1.48651e-05	1	354	0.000477972	-1.45213e-05	100 µA
0.866699	17.835	1.47186e-05	1	355	0.000477972	-1.45213e-05	100 µA
0.869141	17.8839	1.45752e-05	1	356	0.000477972	-1.45213e-05	100 µA
0.871582	17.9327	1.45386e-05	1	357	0.000477972	-1.45213e-05	100 µA
0.874023	17.9815	1.43341e-05	1	358	0.000477972	-1.45213e-05	100 µA
0.876465	18.0304	1.43433e-05	1	359	0.000477972	-1.45213e-05	100 µA
0.878906	18.0792	1.43311e-05	1	360	0.000477972	-1.45213e-05	100 µA
0.881348	18.128	1.41663e-05	1	361	0.000477972	-1.45213e-05	100 µA
0.883789	18.1768	1.3974e-05	1	362	0.000477972	-1.45213e-05	100 µA
0.88623	18.2257	1.38306e-05	1	363	0.000477972	-1.45213e-05	100 µA
0.888672	18.2745	1.3858e-05	1	364	0.000477972	-1.45213e-05	100 µA
0.891113	18.3233	1.37665e-05	1	365	0.000477972	-1.45213e-05	100 µA
0.893555	18.3721	1.36444e-05	1	366	0.000477972	-1.45213e-05	100 µA
0.895996	18.421	1.36566e-05	1	367	0.000477972	-1.45213e-05	100 µA
0.898438	18.4698	1.35498e-05	1	368	0.000477972	-1.45213e-05	100 µA
0.900879	18.5186	1.35468e-05	1	369	0.000477972	-1.45213e-05	100 µA
0.90332	18.5675	1.35071e-05	1	370	0.000477972	-1.45213e-05	100 µA
0.905762	18.6163	1.35071e-05	1	371	0.000477972	-1.45213e-05	100 µA
0.908203	18.6651	1.34521e-05	1	372	0.000477972	-1.45213e-05	100 µA
0.910645	18.7139	1.34308e-05	1	373	0.000477972	-1.45213e-05	100 µA
0.913086	18.7628	1.32263e-05	1	374	0.000477972	-1.45213e-05	100 µA
0.915527	18.8116	1.32324e-05	1	375	0.000477972	-1.45213e-05	100 µA
0.917969	18.8604	1.31439e-05	1	376	0.000477972	-1.45213e-05	100 µA
0.92041	18.9093	1.31378e-05	1	377	0.000477972	-1.45213e-05	100 µA
0.922852	18.9581	1.31409e-05	1	378	0.000477972	-1.45213e-05	100 µA
0.925293	19.0069	1.30554e-05	1	379	0.000477972	-1.45213e-05	100 µA
0.927734	19.0557	1.29822e-05	1	380	0.000477972	-1.45213e-05	100 µA
0.930176	19.1046	1.30615e-05	1	381	0.000477972	-1.45213e-05	100 µA
0.932617	19.1534	1.29059e-05	1	382	0.000477972	-1.45213e-05	100 µA
0.935059	19.2022	1.28937e-05	1	383	0.000477972	-1.45213e-05	100 µA
0.9375	19.2511	1.28601e-05	1	384	0.000477972	-1.45213e-05	100 µA
0.939941	19.2999	1.28235e-05	1	385	0.000477972	-1.45213e-05	100 µA
0.942383	19.3487	1.27563e-05	1	386	0.000477972	-1.45213e-05	100 µA
0.944824	19.3975	1.26923e-05	1	387	0.000477972	-1.45213e-05	100 µA
0.947266	19.4464	1.26617e-05	1	388	0.000477972	-1.45213e-05	100 µA
0.949707	19.4952	1.26404e-05	1	389	0.000477972	-1.45213e-05	100 µA
0.952148	19.544	1.27411e-05	1	390	0.000477972	-1.45213e-05	100 µA
0.95459	19.5928	1.27258e-05	1	391	0.000477972	-1.45213e-05	100 µA
0.957031	19.6417	1.27563e-05	1	392	0.000477972	-1.45213e-05	100 µA
0.959473	19.6905	1.26953e-05	1	393	0.000477972	-1.45213e-05	100 µA
0.961914	19.7393	1.30341e-05	1	394	0.000477972	-1.45213e-05	100 µA
0.964355	19.7882	1.23596e-05	1	395	0.000477972	-1.45213e-05	100 µA
0.966797	19.837	1.21246e-05	1	396	0.000477972	-1.45213e-05	100 µA
0.969238	19.8858	1.21368e-05	1	397	0.000477972	-1.45213e-05	100 µA
0.97168	19.9346	1.21033e-05	1	398	0.000477972	-1.45213e-05	100 µA
0.974121	19.9835	1.21216e-05	1	399	0.000477972	-1.45213e-05	100 µA
0.976562	20.0323	1.21002e-05	1	400	0.000477972	-1.45213e-05	100 µA
0.979004	20.0811	1.20819e-05	1	401	0.000477972	-1.45213e-05	100 µA
0.981445	20.13	1.20331e-05	1	402	0.000477972	-1.45213e-05	100 µA
0.983887	20.1788	1.20209e-05	1	403	0.000477972	-1.45213e-05	100 µA
0.986328	20.2276	1.20026e-05	1	404	0.000477972	-1.45213e-05	100 µA
0.98877	20.2764	1.19873e-05	1	405	0.000477972	-1.45213e-05	100 µA
0.991211	20.3253	1.19781e-05	1	406	0.000477972	-1.45213e-05	100 µA
0.993652	20.3741	1.19446e-05	1	407	0.000477972	-1.45213e-05	100 µA
0.996094	20.4229	1.1911e-05	1	408	0.000477972	-1.45213e-05	100 µA
0.998535	20.4718	1.18958e-05	1	409	0.000477972	-1.45213e-05	100 µA
1.00098	20.5206	1.18896e-05	1	410	0.000477972	-1.45213e-05	100 µA
0.998535	20.5694	1.16241e-05	1	411	0.000477972	-1.45213e-05	100 µA
0.996094	20.6182	1.13281e-05	1	412	0.000477972	-1.45213e-05	100 µA
0.993652	20.6671	1.10657e-05	1	413	0.000477972	-1.45213e-05	100 µA
0.991211	20.7159	1.08215e-05	1	414	0.000477972	-1.45213e-05	100 µA
0.98877	20.7647	1.04858e-05	1	415	0.000477972	-1.45213e-05	100 µA
0.986328	20.8135	1.02356e-05	1	416	0.000477972	-1.45213e-05	100 µA
0.983887	20.8624	1.00067e-05	1	417	0.000477972	-1.45213e-05	100 µA
0.981445	20.9112	9.79309e-06	1	418	0.000477972	-1.45213e-05	100 µA
0.979004	20.96	9.56116e-06	1	419	0.000477972	-1.45213e-05	100 µA
0.976562	21.0089	9.35974e-06	1	420	0.000477972	-1.45213e-05	100 µA
0.974121	21.0577	9.14307e-06	1	421	0.000477972	-1.45213e-05	100 µA
0.97168	21.1065	8.95386e-06	1	422	0.000477972	-1.45213e-05	100 µA
0.969238	21.1553	8.77991e-06	1	423	0.000477972	-1.45213e-05	100 µA
0.966797	21.2042	8.5968e-06	1	424	0.000477972	-1.45213e-05	100 µA
0.964355	21.253	8.40759e-06	1	425	0.000477972	-1.45213e-05	100 µA
0.961914	21.3018	8.22754e-06	1	426	0.000477972	-1.45213e-05	100 µA
0.959473	21.3507	8.07495e-06	1	427	0.000477972	-1.45213e-05	100 µA
0.957031	21.3995	7.93457e-06	1	428	0.000477972	-1.45213e-05	100 µA
0.95459	21.4483	7.80945e-06	1	429	0.000477972	-1.45213e-05	100 µA
0.952148	21.4971	7.52869e-06	1	430	0.000477972	-1.45213e-05	100 µA
0.949707	21.546	7.41577e-06	1	431	0.000477972	-1.45213e-05	100 µA
0.947266	21.5948	7.28455e-06	1	432	0.000477972	-1.45213e-05	100 µA
0.944824	21.6436	7.11975e-06	1	433	0.000477972	-1.45213e-05	100 µA
0.942383	21.6925	7.00684e-06	1	434	0.000477972	-1.45213e-05	100 µA
0.939941	21.7413	6.87256e-06	1	435	0.000477972	-1.45213e-05	100 µA
0.9375	21.7901	6.7749e-06	1	436	0.000477972	-1.45213e-05	100 µA
0.935059	21.8389	6.63452e-06	1	437	0.000477972	-1.45213e-05	100 µA
0.932617	21.8878	6.52161e-06	1	438	0.000477972	-1.45213e-05	100 µA
0.930176	21.9366	6.39648e-06	1	439	0.000477972	-1.45213e-05	100 µA
0.927734	21.9854	6.30493e-06	1	440	0.000477972	-1.45213e-05	100 µA
0.925293	22.0342	6.19202e-06	1	441	0.000477972	-1.45213e-05	100 µA
0.922852	22.0831	6.06384e-06	1	442	0.000477972	-1.45213e-05	100 µA
0.92041	22.1319	5.96619e-06	1	443	0.000477972	-1.45213e-05	100 µA
0.917969	22.1807	5.86548e-06	1	444	0.000477972	-1.45213e-05	100 µA
0.915527	22.2296	5.77087e-06	1	445	0.000477972	-1.45213e-05	100 µA
0.913086	22.2784	5.67017e-06	1	446	0.000477972	-1.45213e-05	100 µA
0.910645	22.3272	5.59082e-06	1	447	0.000477972	-1.45213e-05	100 µA
0.908203	22.376	5.48706e-06	1	448	0.000477972	-1.45213e-05	100 µA
0.905762	22.4249	5.40161e-06	1	449	0.000477972	-1.45213e-05	100 µA
0.90332	22.4737	5.34058e-06	1	450	0.000477972	-1.45213e-05	100 µA
0.900879	22.5225	5.18799e-06	1	451	0.000477972	-1.45213e-05	100 µA
0.898438	22.5714	5.11475e-06	1	452	0.000477972	-1.45213e-05	100 µA
0.895996	22.6202	5.02625e-06	1	453	0.000477972	-1.45213e-05	100 µA
0.893555	22.669	4.9469e-06	1	454	0.000477972	-1.45213e-05	100 µA
0.891113	22.7178	4.86115e-06	1	455	0.000477972	-1.45213e-05	100 µA
0.888672	22.7667	4.79553e-06	1	456	0.000477972	-1.45213e-05	100 µA
0.88623	22.8155	4.71802e-06	1	457	0.000477972	-1.45213e-05	100 µA
0.883789	22.8643	4.64081e-06	1	458	0.000477972	-1.45213e-05	100 µA
0.881348	22.9132	4.57153e-06	1	459	0.000477972	-1.45213e-05	100 µA
0.878906	22.962	4.49921e-06	1	460	0.000477972	-1.45213e-05	100 µA
0.876465	23.0108	4.43573e-06	1	461	0.000477972	-1.45213e-05	100 µA
0.874023	23.0596	4.3573e-06	1	462	0.000477972	-1.45213e-05	100 µA
0.871582	23.1085	4.30847e-06	1	463	0.000477972	-1.45213e-05	100 µA
0.869141	23.1573	4.25262e-06	1	464	0.000477972	-1.45213e-05	100 µA
0.866699	23.2061	4.16962e-06	1	465	0.000477972	-1.45213e-05	100 µA
0.864258	23.2549	4.09698e-06	1	466	0.000477972	-1.45213e-05	100 µA
0.861816	23.3038	4.03137e-06	1	467	0.000477972	-1.45213e-05	100 µA
0.859375	23.3526	3.97644e-06	1	468	0.000477972	-1.45213e-05	100 µA
0.856934	23.4014	3.90259e-06	1	469	0.000477972	-1.45213e-05	100 µA
0.854492	23.4503	3.85101e-06	1	470	0.000477972	-1.45213e-05	100 µA
0.852051	23.4991	3.7851e-06	1	471	0.000477972	-1.45213e-05	100 µA
0.849609	23.5479	3.73016e-06	1	472	0.000477972	-1.45213e-05	100 µA
0.847168	23.5967	3.67218e-06	1	473	0.000477972	-1.45213e-05	100 µA
0.844727	23.6456	3.61816e-06	1	474	0.000477972	-1.45213e-05	100 µA
0.842285	23.6944	3.56598e-06	1	475	0.000477972	-1.45213e-05	100 µA
0.839844	23.7432	3.50861e-06	1	476	0.000477972	-1.45213e-05	100 µA
0.837402	23.7921	3.46191e-06	1	477	0.000477972	-1.45213e-05	100 µA
0.834961	23.8409	3.40027e-06	1	478	0.000477972	-1.45213e-05	100 µA
0.83252	23.8897	3.35419e-06	1	479	0.000477972	-1.45213e-05	100 µA
0.830078	23.9385	3.29956e-06	1	480	0.000477972	-1.45213e-05	100 µA
0.827637	23.9874	3.25165e-06	1	481	0.000477972	-1.45213e-05	100 µA
0.825195	24.0362	3.20404e-06	1	482	0.000477972	-1.45213e-05	100 µA
0.822754	24.085	3.15063e-06	1	483	0.000477972	-1.45213e-05	100 µA
0.820312	24.1339	3.11218e-06	1	484	0.000477972	-1.45213e-05	100 µA
0.817871	24.1827	3.05847e-06	1	485	0.000477972	-1.45213e-05	100 µA
0.81543	24.2315	3.01697e-06	1	486	0.000477972	-1.45213e-05	100 µA
0.812988	24.2803	2.96692e-06	1	487	0.000477972	-1.45213e-05	100 µA
0.810547	24.3292	2.92969e-06	1	488	0.000477972	-1.45213e-05	100 µA
0.808105	24.378	2.88055e-06	1	489	0.000477972	-1.45213e-05	100 µA
0.805664	24.4268	2.83813e-06	1	490	0.000477972	-1.45213e-05	100 µA
0.803223	24.4756	2.79724e-06	1	491	0.000477972	-1.45213e-05	100 µA
0.800781	24.5245	2.81952e-06	1	492	0.000477972	-1.45213e-05	100 µA
0.79834	24.5733	2.78107e-06	1	493	0.000477972	-1.45213e-05	100 µA
0.795898	24.6221	2.73926e-06	1	494	0.000477972	-1.45213e-05	100 µA
0.793457	24.671	2.69226e-06	1	495	0.000477972	-1.45213e-05	100 µA
0.791016	24.7198	2.64709e-06	1	496	0.000477972	-1.45213e-05	100 µA
0.788574	24.7686	2.59705e-06	1	497	0.000477972	-1.45213e-05	100 µA
0.786133	24.8174	2.57263e-06	1	498	0.000477972	-1.45213e-05	100 µA
0.783691	24.8663	2.52045e-06	1	499	0.000477972	-1.45213e-05	100 µA
0.78125	24.9151	2.47894e-06	1	500	0.000477972	-1.45213e-05	100 µA
0.778809	24.9639	2.4408e-06	1	501	0.000477972	-1.45213e-05	100 µA
0.776367	25.0128	2.40875e-06	1	502	0.000477972	-1.45213e-05	100 µA
0.773926	25.0616	2.36267e-06	1	503	0.000477972	-1.45213e-05	100 µA
0.771484	25.1104	2.33185e-06	1	504	0.000477972	-1.45213e-05	100 µA
0.769043	25.1592	2.28943e-06	1	505	0.000477972	-1.45213e-05	100 µA
0.766602	25.2081	2.26563e-06	1	506	0.000477972	-1.45213e-05	100 µA
0.76416	25.2569	2.22534e-06	1	507	0.000477972	-1.45213e-05	100 µA
0.761719	25.3057	2.18842e-06	1	508	0.000477972	-1.45213e-05	100 µA
0.759277	25.3546	2.15698e-06	1	509	0.000477972	-1.45213e-05	100 µA
0.756836	25.4034	2.11578e-06	1	510	0.000477972	-1.45213e-05	100 µA
0.754395	25.4522	2.09503e-06	1	511	0.000477972	-1.45213e-05	100 µA
0.751953	25.501	2.05566e-06	1	512	0.000477972	-1.45213e-05	100 µA
0.749512	25.5499	2.02362e-06	1	513	0.000477972	-1.45213e-05	100 µA
0.74707	25.5987	1.98792e-06	1	514	0.000477972	-1.45213e-05	100 µA
0.744629	25.6475	1.95953e-06	1	515	0.000477972	-1.45213e-05	100 µA
0.742188	25.6963	1.93176e-06	1	516	0.000477972	-1.45213e-05	100 µA
0.739746	25.7452	1.89789e-06	1	517	0.000477972	-1.45213e-05	100 µA
0.737305	25.794	1.86584e-06	1	518	0.000477972	-1.45213e-05	100 µA
0.734863	25.8428	1.82251e-06	1	519	0.000477972	-1.45213e-05	100 µA
0.732422	25.8917	1.79901e-06	1	520	0.000477972	-1.45213e-05	100 µA
0.72998	25.9405	1.76392e-06	1	521	0.000477972	-1.45213e-05	100 µA
0.727539	25.9893	1.72577e-06	1	522	0.000477972	-1.45213e-05	100 µA
0.725098	26.0381	1.69373e-06	1	523	0.000477972	-1.45213e-05	100 µA
0.722656	26.087	1.66504e-06	1	524	0.000477972	-1.45213e-05	100 µA
0.720215	26.1358	1.62872e-06	1	525	0.000477972	-1.45213e-05	100 µA
0.717773	26.1846	1.59698e-06	1	526	0.000477972	-1.45213e-05	100 µA
0.715332	26.2335	1.57379e-06	1	527	0.000477972	-1.45213e-05	100 µA
0.712891	26.2823	1.53259e-06	1	528	0.000477972	-1.45213e-05	100 µA
0.710449	26.3311	1.50177e-06	1	529	0.000477972	-1.45213e-05	100 µA
0.708008	26.3799	1.46545e-06	1	530	0.000477972	-1.45213e-05	100 µA
0.705566	26.4288	1.42273e-06	1	531	0.000477972	-1.45213e-05	100 µA
0.703125	26.4776	1.37482e-06	1	532	0.000477972	-1.45213e-05	100 µA
0.700684	26.5264	1.34003e-06	1	533	0.000477972	-1.45213e-05	100 µA
0.698242	26.5753	1.31805e-06	1	534	0.000477972	-1.45213e-05	100 µA
0.695801	26.6241	1.29059e-06	1	535	0.000477972	-1.45213e-05	100 µA
0.693359	26.6729	1.27899e-06	1	536	0.000477972	-1.45213e-05	100 µA
0.690918	26.7217	1.2384e-06	1	537	0.000477972	-1.45213e-05	100 µA
0.688477	26.7706	1.2326e-06	1	538	0.000477972	-1.45213e-05	100 µA
0.686035	26.8194	1.21674e-06	1	539	0.000477972	-1.45213e-05	100 µA
0.683594	26.8682	1.17554e-06	1	540	0.000477972	-1.45213e-05	100 µA
0.681152	26.917	1.14319e-06	1	541	0.000477972	-1.45213e-05	100 µA
0.678711	26.9659	1.12122e-06	1	542	0.000477972	-1.45213e-05	100 µA
0.67627	27.0147	1.10291e-06	1	543	0.000477972	-1.45213e-05	100 µA
0.673828	27.0635	1.07788e-06	1	544	0.000477972	-1.45213e-05	100 µA
0.671387	27.1124	1.05225e-06	1	545	0.000477972	-1.45213e-05	100 µA
0.668945	27.1612	1.03302e-06	1	546	0.000477972	-1.45213e-05	100 µA
0.666504	27.21	1.01959e-06	1	547	0.000477972	-1.45213e-05	100 µA
0.664062	27.2588	9.76563e-07	1	548	0.000477972	-1.45213e-05	100 µA
0.661621	27.3077	9.53369e-07	1	549	0.000477972	-1.45213e-05	100 µA
0.65918	27.3565	9.3811e-07	1	550	0.000477972	-1.45213e-05	100 µA
0.656738	27.4053	9.09729e-07	1	551	0.000477972	-1.45213e-05	100 µA
0.654297	27.4542	9.00879e-07	1	552	0.000477972	-1.45213e-05	100 µA
0.651855	27.503	8.75244e-07	1	553	0.000477972	-1.45213e-05	100 µA
0.649414	27.5518	8.62122e-07	1	554	0.000477972	-1.45213e-05	100 µA
0.646973	27.6006	8.41064e-07	1	555	0.000477972	-1.45213e-05	100 µA
0.644531	27.6495	8.26111e-07	1	556	0.000477972	-1.45213e-05	100 µA
0.64209	27.6983	8.09631e-07	1	557	0.000477972	-1.45213e-05	100 µA
0.639648	27.7471	7.83386e-07	1	558	0.000477972	-1.45213e-05	100 µA
0.637207	27.796	7.76367e-07	1	559	0.000477972	-1.45213e-05	100 µA
0.634766	27.8448	7.51953e-07	1	560	0.000477972	-1.45213e-05	100 µA
0.632324	27.8936	7.45544e-07	1	561	0.000477972	-1.45213e-05	100 µA
0.629883	27.9424	7.23572e-07	1	562	0.000477972	-1.45213e-05	100 µA
0.627441	27.9913	7.08923e-07	1	563	0.000477972	-1.45213e-05	100 µA
0.625	28.0401	6.93665e-07	1	564	0.000477972	-1.45213e-05	100 µA
0.622559	28.0889	6.81152e-07	1	565	0.000477972	-1.45213e-05	100 µA
0.620117	28.1377	6.74744e-07	1	566	0.000477972	-1.45213e-05	100 µA
0.617676	28.1866	6.52771e-07	1	567	0.000477972	-1.45213e-05	100 µA
0.615234	28.2354	6.39038e-07	1	568	0.000477972	-1.45213e-05	100 µA
0.612793	28.2842	6.1554e-07	1	569	0.000477972	-1.45213e-05	100 µA
0.610352	28.3331	6.13098e-07	1	570	0.000477972	-1.45213e-05	100 µA
0.60791	28.3819	6.14319e-07	1	571	0.000477972	-1.45213e-05	100 µA
0.605469	28.4307	6.073e-07	1	572	0.000477972	-1.45213e-05	100 µA
0.603027	28.4795	5.90515e-07	1	573	0.000477972	-1.45213e-05	100 µA
0.600586	28.5284	5.72815e-07	1	574	0.000477972	-1.45213e-05	100 µA
0.598145	28.5772	5.66101e-07	1	575	0.000477972	-1.45213e-05	100 µA
0.595703	28.626	5.48706e-07	1	576	0.000477972	-1.45213e-05	100 µA
0.593262	28.6749	5.43823e-07	1	577	0.000477972	-1.45213e-05	100 µA
0.59082	28.7237	5.35583e-07	1	578	0.000477972	-1.45213e-05	100 µA
0.588379	28.7725	5.24597e-07	1	579	0.000477972	-1.45213e-05	100 µA
0.585938	28.8213	5.13306e-07	1	580	0.000477972	-1.45213e-05	100 µA
0.583496	28.8702	4.96521e-07	1	581	0.000477972	-1.45213e-05	100 µA
0.581055	28.919	4.88892e-07	1	582	0.000477972	-1.45213e-05	100 µA
0.578613	28.9678	4.87976e-07	1	583	0.000477972	-1.45213e-05	100 µA
0.576172	29.0167	4.90417e-07	1	584	0.000477972	-1.45213e-05	100 µA
0.57373	29.0655	4.70276e-07	1	585	0.000477972	-1.45213e-05	100 µA
0.571289	29.1143	4.599e-07	1	586	0.000477972	-1.45213e-05	100 µA
0.568848	29.1631	4.53186e-07	1	587	0.000477972	-1.45213e-05	100 µA
0.566406	29.212	4.49524e-07	1	588	0.000477972	-1.45213e-05	100 µA
0.563965	29.2608	4.40369e-07	1	589	0.000477972	-1.45213e-05	100 µA
0.561523	29.3096	4.15344e-07	1	590	0.000477972	-1.45213e-05	100 µA
0.559082	29.3584	4.15039e-07	1	591	0.000477972	-1.45213e-05	100 µA
0.556641	29.4073	4.07104e-07	1	592	0.000477972	-1.45213e-05	100 µA
0.554199	29.4561	4.06494e-07	1	593	0.000477972	-1.45213e-05	100 µA
0.551758	29.5049	3.92456e-07	1	594	0.000477972	-1.45213e-05	100 µA
0.549316	29.5538	3.76587e-07	1	595	0.000477972	-1.45213e-05	100 µA
0.546875	29.6026	3.60413e-07	1	596	0.000477972	-1.45213e-05	100 µA
0.544434	29.6514	3.6377e-07	1	597	0.000477972	-1.45213e-05	100 µA
0.541992	29.7002	3.54919e-07	1	598	0.000477972	-1.45213e-05	100 µA
0.539551	29.7491	3.4729e-07	1	599	0.000477972	-1.45213e-05	100 µA
0.537109	29.7979	3.48206e-07	1	600	0.000477972	-1.45213e-05	100 µA
0.534668	29.8467	3.3905e-07	1	601	0.000477972	-1.45213e-05	100 µA
0.532227	29.8956	3.29285e-07	1	602	0.000477972	-1.45213e-05	100 µA
0.529785	29.9444	3.24097e-07	1	603	0.000477972	-1.45213e-05	100 µA
0.527344	29.9932	3.17078e-07	1	604	0.000477972	-1.45213e-05	100 µA
0.524902	30.042	3.1189e-07	1	605	0.000477972	-1.45213e-05	100 µA
0.522461	30.0909	3.03345e-07	1	606	0.000477972	-1.45213e-05	100 µA
0.52002	30.1397	3.07617e-07	1	607	0.000477972	-1.45213e-05	100 µA
0.517578	30.1885	2.80151e-07	1	608	0.000477972	-1.45213e-05	100 µA
0.515137	30.2374	2.78931e-07	1	609	0.000477972	-1.45213e-05	100 µA
0.512695	30.2862	2.74048e-07	1	610	0.000477972	-1.45213e-05	100 µA
0.510254	30.335	2.80457e-07	1	611	0.000477972	-1.45213e-05	100 µA
0.507812	30.3838	2.97241e-07	1	612	0.000477972	-1.45213e-05	100 µA
0.505371	30.4327	3.20435e-07	1	613	0.000477972	-1.45213e-05	100 µA
0.50293	30.4815	3.60718e-07	1	614	0.000477972	-1.45213e-05	100 µA
0.500488	30.5303	3.82385e-07	1	615	0.000477972	-1.45213e-05	100 µA
0.498047	30.5791	2.6947e-07	1	616	0.000477972	-1.45213e-05	100 µA
0.495605	30.628	2.74658e-07	1	617	0.000477972	-1.45213e-05	100 µA
0.493164	30.6768	3.76892e-07	1	618	0.000477972	-1.45213e-05	100 µA
0.490723	30.7256	3.43018e-07	1	619	0.000477972	-1.45213e-05	100 µA
0.488281	30.7745	3.5614e-07	1	620	0.000477972	-1.45213e-05	100 µA
0.48584	30.8233	3.77808e-07	1	621	0.000477972	-1.45213e-05	100 µA
0.483398	30.8721	2.79541e-07	1	622	0.000477972	-1.45213e-05	100 µA
0.480957	30.9209	3.01514e-07	1	623	0.000477972	-1.45213e-05	100 µA
0.478516	30.9698	3.00903e-07	1	624	0.000477972	-1.45213e-05	100 µA
0.476074	31.0186	2.81982e-07	1	625	0.000477972	-1.45213e-05	100 µA
0.473633	31.0674	2.71301e-07	1	626	0.000477972	-1.45213e-05	100 µA
0.471191	31.1163	2.89001e-07	1	627	0.000477972	-1.45213e-05	100 µA
0.46875	31.1651	1.98975e-07	1	628	0.000477972	-1.45213e-05	100 µA
0.466309	31.2139	2.02332e-07	1	629	0.000477972	-1.45213e-05	100 µA
0.463867	31.2627	2.45361e-07	1	630	0.000477972	-1.45213e-05	100 µA
0.461426	31.3116	2.17285e-07	1	631	0.000477972	-1.45213e-05	100 µA
0.458984	31.3604	2.35291e-07	1	632	0.000477972	-1.45213e-05	100 µA
0.456543	31.4092	2.46582e-07	1	633	0.000477972	-1.45213e-05	100 µA
0.454102	31.4581	2.30713e-07	1	634	0.000477972	-1.45213e-05	100 µA
0.45166	31.5069	2.55432e-07	1	635	0.000477972	-1.45213e-05	100 µA
0.449219	31.5557	2.4231e-07	1	636	0.000477972	-1.45213e-05	100 µA
0.446777	31.6045	2.19727e-07	1	637	0.000477972	-1.45213e-05	100 µA
0.444336	31.6534	1.86768e-07	1	638	0.000477972	-1.45213e-05	100 µA
0.441895	31.7022	1.95618e-07	1	639	0.000477972	-1.45213e-05	100 µA
0.439453	31.751	2.63977e-07	1	640	0.000477972	-1.45213e-05	100 µA
0.437012	31.7998	2.42615e-07	1	641	0.000477972	-1.45213e-05	100 µA
0.43457	31.8487	1.87378e-07	1	642	0.000477972	-1.45213e-05	100 µA
0.432129	31.8975	2.02026e-07	1	643	0.000477972	-1.45213e-05	100 µA
0.429688	31.9463	2.48108e-07	1	644	0.000477972	-1.45213e-05	100 µA
0.427246	31.9952	2.5238e-07	1	645	0.000477972	-1.45213e-05	100 µA
0.424805	32.044	2.80457e-07	1	646	0.000477972	-1.45213e-05	100 µA
0.422363	32.0928	2.6123e-07	1	647	0.000477972	-1.45213e-05	100 µA
0.419922	32.1416	2.95105e-07	1	648	0.000477972	-1.45213e-05	100 µA
0.41748	32.1905	2.96936e-07	1	649	0.000477972	-1.45213e-05	100 µA
0.415039	32.2393	2.61536e-07	1	650	0.000477972	-1.45213e-05	100 µA
0.412598	32.2881	2.41699e-07	1	651	0.000477972	-1.45213e-05	100 µA
0.410156	32.337	2.63672e-07	1	652	0.000477972	-1.45213e-05	100 µA
0.407715	32.3858	2.18506e-07	1	653	0.000477972	-1.45213e-05	100 µA
0.405273	32.4346	2.55127e-07	1	654	0.000477972	-1.45213e-05	100 µA
0.402832	32.4834	2.16675e-07	1	655	0.000477972	-1.45213e-05	100 µA
0.400391	32.5323	1.79138e-07	1	656	0.000477972	-1.45213e-05	100 µA
0.397949	32.5811	1.48621e-07	1	657	0.000477972	-1.45213e-05	100 µA
0.395508	32.6299	1.474e-07	1	658	0.000477972	-1.45213e-05	100 µA
0.393066	32.6788	1.46484e-07	1	659	0.000477972	-1.45213e-05	100 µA
0.390625	32.7276	1.32446e-07	1	660	0.000477972	-1.45213e-05	100 µA
0.388184	32.7764	1.4801e-07	1	661	0.000477972	-1.45213e-05	100 µA
0.385742	32.8252	1.72424e-07	1	662	0.000477972	-1.45213e-05	100 µA
0.383301	32.8741	1.53198e-07	1	663	0.000477972	-1.45213e-05	100 µA
0.380859	32.9229	1.57471e-07	1	664	0.000477972	-1.45213e-05	100 µA
0.378418	32.9717	1.43127e-07	1	665	0.000477972	-1.45213e-05	100 µA
0.375977	33.0205	1.11084e-07	1	666	0.000477972	-1.45213e-05	100 µA
0.373535	33.0694	1.42822e-07	1	667	0.000477972	-1.45213e-05	100 µA
0.371094	33.1182	1.10474e-07	1	668	0.000477972	-1.45213e-05	100 µA
0.368652	33.167	9.09424e-08	1	669	0.000477972	-1.45213e-05	100 µA
0.366211	33.2159	1.02539e-07	1	670	0.000477972	-1.45213e-05	100 µA
0.36377	33.2647	7.59888e-08	1	671	0.000477972	-1.45213e-05	100 µA
0.361328	33.3135	4.73022e-08	1	672	0.000477972	-1.45213e-05	100 µA
0.358887	33.3623	4.48608e-08	1	673	0.000477972	-1.45213e-05	100 µA
0.356445	33.4112	2.92969e-08	1	674	0.000477972	-1.45213e-05	100 µA
0.354004	33.46	1.77002e-08	1	675	0.000477972	-1.45213e-05	100 µA
0.351562	33.5088	-9.15527e-10	1	676	0.000477972	-1.45213e-05	100 µA
0.349121	33.5577	-1.58691e-08	1	677	0.000477972	-1.45213e-05	100 µA
0.34668	33.6065	-4.02832e-08	1	678	0.000477972	-1.45213e-05	100 µA
0.344238	33.6553	-4.54712e-08	1	679	0.000477972	-1.45213e-05	100 µA
0.341797	33.7041	-4.15039e-08	1	680	0.000477972	-1.45213e-05	100 µA
0.339355	33.753	-5.98145e-08	1	681	0.000477972	-1.45213e-05	100 µA
0.336914	33.8018	-6.68335e-08	1	682	0.000477972	-1.45213e-05	100 µA
0.334473	33.8506	-8.54492e-08	1	683	0.000477972	-1.45213e-05	100 µA
0.332031	33.8995	-8.8501e-08	1	684	0.000477972	-1.45213e-05	100 µA
0.32959	33.9483	-1.25427e-07	1	685	0.000477972	-1.45213e-05	100 µA
0.327148	33.9971	-1.34277e-07	1	686	0.000477972	-1.45213e-05	100 µA
0.324707	34.0459	-1.49841e-07	1	687	0.000477972	-1.45213e-05	100 µA
0.322266	34.0948	-1.54724e-07	1	688	0.000477972	-1.45213e-05	100 µA
0.319824	34.1436	-1.58997e-07	1	689	0.000477972	-1.45213e-05	100 µA
0.317383	34.1924	-1.91345e-07	1	690	0.000477972	-1.45213e-05	100 µA
0.314941	34.2412	-1.94092e-07	1	691	0.000477972	-1.45213e-05	100 µA
0.3125	34.2901	-2.10266e-07	1	692	0.000477972	-1.45213e-05	100 µA
0.310059	34.3389	-2.18201e-07	1	693	0.000477972	-1.45213e-05	100 µA
0.307617	34.3877	-2.24304e-07	1	694	0.000477972	-1.45213e-05	100 µA
0.305176	34.4366	-2.18811e-07	1	695	0.000477972	-1.45213e-05	100 µA
0.302734	34.4854	-2.13013e-07	1	696	0.000477972	-1.45213e-05	100 µA
0.300293	34.5342	-2.46582e-07	1	697	0.000477972	-1.45213e-05	100 µA
0.297852	34.583	-2.47192e-07	1	698	0.000477972	-1.45213e-05	100 µA
0.29541	34.6319	-2.81067e-07	1	699	0.000477972	-1.45213e-05	100 µA
0.292969	34.6807	-3.01819e-07	1	700	0.000477972	-1.45213e-05	100 µA
0.290527	34.7295	-3.35083e-07	1	701	0.000477972	-1.45213e-05	100 µA
0.288086	34.7784	-3.43628e-07	1	702	0.000477972	-1.45213e-05	100 µA
0.285645	34.8272	-3.49426e-07	1	703	0.000477972	-1.45213e-05	100 µA
0.283203	34.876	-3.70483e-07	1	704	0.000477972	-1.45213e-05	100 µA
0.280762	34.9248	-3.7384e-07	1	705	0.000477972	-1.45213e-05	100 µA
0.27832	34.9737	-3.94287e-07	1	706	0.000477972	-1.45213e-05	100 µA
0.275879	35.0225	-4.04968e-07	1	707	0.000477972	-1.45213e-05	100 µA
0.273438	35.0713	-4.25415e-07	1	708	0.000477972	-1.45213e-05	100 µA
0.270996	35.1202	-4.37927e-07	1	709	0.000477972	-1.45213e-05	100 µA
0.268555	35.169	-4.52881e-07	1	710	0.000477972	-1.45213e-05	100 µA
0.266113	35.2178	-4.71802e-07	1	711	0.000477972	-1.45213e-05	100 µA
0.263672	35.2666	-4.81567e-07	1	712	0.000477972	-1.45213e-05	100 µA
0.26123	35.3155	-4.98962e-07	1	713	0.000477972	-1.45213e-05	100 µA
0.258789	35.3643	-5.09338e-07	1	714	0.000477972	-1.45213e-05	100 µA
0.256348	35.4131	-5.34058e-07	1	715	0.000477972	-1.45213e-05	100 µA
0.253906	35.4619	-5.39246e-07	1	716	0.000477972	-1.45213e-05	100 µA
0.251465	35.5108	-5.59082e-07	1	717	0.000477972	-1.45213e-05	100 µA
0.249023	35.5596	-5.7312e-07	1	718	0.000477972	-1.45213e-05	100 µA
0.246582	35.6084	-5.85937e-07	1	719	0.000477972	-1.45213e-05	100 µA
0.244141	35.6573	-6.03333e-07	1	720	0.000477972	-1.45213e-05	100 µA
0.241699	35.7061	-6.11572e-07	1	721	0.000477972	-1.45213e-05	100 µA
0.239258	35.7549	-6.32935e-07	1	722	0.000477972	-1.45213e-05	100 µA
0.236816	35.8037	-6.41174e-07	1	723	0.000477972	-1.45213e-05	100 µA
0.234375	35.8526	-6.61926e-07	1	724	0.000477972	-1.45213e-05	100 µA
0.231934	35.9014	-6.74438e-07	1	725	0.000477972	-1.45213e-05	100 µA
0.229492	35.9502	-6.92139e-07	1	726	0.000477972	-1.45213e-05	100 µA
0.227051	35.9991	-7.08313e-07	1	727	0.000477972	-1.45213e-05	100 µA
0.224609	36.0479	-7.18994e-07	1	728	0.000477972	-1.45213e-05	100 µA
0.222168	36.0967	-7.42493e-07	1	729	0.000477972	-1.45213e-05	100 µA
0.219727	36.1455	-7.51038e-07	1	730	0.000477972	-1.45213e-05	100 µA
0.217285	36.1944	-7.7301e-07	1	731	0.000477972	-1.45213e-05	100 µA
0.214844	36.2432	-7.83691e-07	1	732	0.000477972	-1.45213e-05	100 µA
0.212402	36.292	-8.05969e-07	1	733	0.000477972	-1.45213e-05	100 µA
0.209961	36.3409	-8.20923e-07	1	734	0.000477972	-1.45213e-05	100 µA
0.20752	36.3897	-8.34045e-07	1	735	0.000477972	-1.45213e-05	100 µA
0.205078	36.4385	-8.53882e-07	1	736	0.000477972	-1.45213e-05	100 µA
0.202637	36.4873	-8.70056e-07	1	737	0.000477972	-1.45213e-05	100 µA
0.200195	36.5362	-8.92944e-07	1	738	0.000477972	-1.45213e-05	100 µA
0.197754	36.585	-9.06677e-07	1	739	0.000477972	-1.45213e-05	100 µA
0.195312	36.6338	-9.27734e-07	1	740	0.000477972	-1.45213e-05	100 µA
0.192871	36.6826	-9.39331e-07	1	741	0.000477972	-1.45213e-05	100 µA
0.19043	36.7315	-9.62524e-07	1	742	0.000477972	-1.45213e-05	100 µA
0.187988	36.7803	-9.81445e-07	1	743	0.000477972	-1.45213e-05	100 µA
0.185547	36.8291	-9.92737e-07	1	744	0.000477972	-1.45213e-05	100 µA
0.183105	36.878	-1.01868e-06	1	745	0.000477972	-1.45213e-05	100 µA
0.180664	36.9268	-1.02722e-06	1	746	0.000477972	-1.45213e-05	100 µA
0.178223	36.9756	-1.05682e-06	1	747	0.000477972	-1.45213e-05	100 µA
0.175781	37.0244	-1.06995e-06	1	748	0.000477972	-1.45213e-05	100 µA
0.17334	37.0733	-1.0907e-06	1	749	0.000477972	-1.45213e-05	100 µA
0.170898	37.1221	-1.11877e-06	1	750	0.000477972	-1.45213e-05	100 µA
0.168457	37.1709	-1.1322e-06	1	751	0.000477972	-1.45213e-05	100 µA
0.166016	37.2198	-1.14868e-06	1	752	0.000477972	-1.45213e-05	100 µA
0.163574	37.2686	-1.16486e-06	1	753	0.000477972	-1.45213e-05	100 µA
0.161133	37.3174	-1.18408e-06	1	754	0.000477972	-1.45213e-05	100 µA
0.158691	37.3662	-1.20148e-06	1	755	0.000477972	-1.45213e-05	100 µA
0.15625	37.4151	-1.20544e-06	1	756	0.000477972	-1.45213e-05	100 µA
0.153809	37.4639	-1.23016e-06	1	757	0.000477972	-1.45213e-05	100 µA
0.151367	37.5127	-1.27625e-06	1	758	0.000477972	-1.45213e-05	100 µA
0.148926	37.5616	-1.28937e-06	1	759	0.000477972	-1.45213e-05	100 µA
0.146484	37.6104	-1.30127e-06	1	760	0.000477972	-1.45213e-05	100 µA
0.144043	37.6592	-1.32813e-06	1	761	0.000477972	-1.45213e-05	100 µA
0.141602	37.708	-1.32538e-06	1	762	0.000477972	-1.45213e-05	100 µA
0.13916	37.7569	-1.35254e-06	1	763	0.000477972	-1.45213e-05	100 µA
0.136719	37.8057	-1.37268e-06	1	764	0.000477972	-1.45213e-05	100 µA
0.134277	37.8545	-1.39771e-06	1	765	0.000477972	-1.45213e-05	100 µA
0.131836	37.9033	-1.41327e-06	1	766	0.000477972	-1.45213e-05	100 µA
0.129395	37.9522	-1.42487e-06	1	767	0.000477972	-1.45213e-05	100 µA
0.126953	38.001	-1.44958e-06	1	768	0.000477972	-1.45213e-05	100 µA
0.124512	38.0498	-1.47186e-06	1	769	0.000477972	-1.45213e-05	100 µA
0.12207	38.0987	-1.48895e-06	1	770	0.000477972	-1.45213e-05	100 µA
0.119629	38.1475	-1.49109e-06	1	771	0.000477972	-1.45213e-05	100 µA
0.117188	38.1963	-1.52008e-06	1	772	0.000477972	-1.45213e-05	100 µA
0.114746	38.2451	-1.53442e-06	1	773	0.000477972	-1.45213e-05	100 µA
0.112305	38.294	-1.55426e-06	1	774	0.000477972	-1.45213e-05	100 µA
0.109863	38.3428	-1.57867e-06	1	775	0.000477972	-1.45213e-05	100 µA
0.107422	38.3916	-1.59393e-06	1	776	0.000477972	-1.45213e-05	100 µA
0.10498	38.4405	-1.60828e-06	1	777	0.000477972	-1.45213e-05	100 µA
0.102539	38.4893	-1.63055e-06	1	778	0.000477972	-1.45213e-05	100 µA
0.100098	38.5381	-1.651e-06	1	779	0.000477972	-1.45213e-05	100 µA
0.0976562	38.5869	-1.66901e-06	1	780	0.000477972	-1.45213e-05	100 µA
0.0952148	38.6358	-1.70166e-06	1	781	0.000477972	-1.45213e-05	100 µA
0.0927734	38.6846	-1.70959e-06	1	782	0.000477972	-1.45213e-05	100 µA
0.090332	38.7334	-1.74347e-06	1	783	0.000477972	-1.45213e-05	100 µA
0.0878906	38.7823	-1.76666e-06	1	784	0.000477972	-1.45213e-05	100 µA
0.0854492	38.8311	-1.78284e-06	1	785	0.000477972	-1.45213e-05	100 µA
0.0830078	38.8799	-1.80786e-06	1	786	0.000477972	-1.45213e-05	100 µA
0.0805664	38.9287	-1.81854e-06	1	787	0.000477972	-1.45213e-05	100 µA
0.078125	38.9776	-1.87347e-06	1	788	0.000477972	-1.45213e-05	100 µA
0.0756836	39.0264	-1.89362e-06	1	789	0.000477972	-1.45213e-05	100 µA
0.0732422	39.0752	-1.88049e-06	1	790	0.000477972	-1.45213e-05	100 µA
0.0708008	39.124	-1.8985e-06	1	791	0.000477972	-1.45213e-05	100 µA
0.0683594	39.1729	-1.91895e-06	1	792	0.000477972	-1.45213e-05	100 µA
0.065918	39.2217	-1.94702e-06	1	793	0.000477972	-1.45213e-05	100 µA
0.0634766	39.2705	-1.9574e-06	1	794	0.000477972	-1.45213e-05	100 µA
0.0610352	39.3194	-1.98151e-06	1	795	0.000477972	-1.45213e-05	100 µA
0.0585938	39.3682	-1.98578e-06	1	796	0.000477972	-1.45213e-05	100 µA
0.0561523	39.417	-1.99341e-06	1	797	0.000477972	-1.45213e-05	100 µA
0.0537109	39.4658	-1.99554e-06	1	798	0.000477972	-1.45213e-05	100 µA
0.0512695	39.5147	-2.02271e-06	1	799	0.000477972	-1.45213e-05	100 µA
0.0488281	39.5635	-2.05414e-06	1	800	0.000477972	-1.45213e-05	100 µA
0.0463867	39.6123	-2.05414e-06	1	801	0.000477972	-1.45213e-05	100 µA
0.0439453	39.6612	-2.08588e-06	1	802	0.000477972	-1.45213e-05	100 µA
0.0415039	39.71	-2.1106e-06	1	803	0.000477972	-1.45213e-05	100 µA
0.0390625	39.7588	-2.1228e-06	1	804	0.000477972	-1.45213e-05	100 µA
0.0366211	39.8076	-2.13104e-06	1	805	0.000477972	-1.45213e-05	100 µA
0.0341797	39.8565	-2.1759e-06	1	806	0.000477972	-1.45213e-05	100 µA
0.0317383	39.9053	-2.17621e-06	1	807	0.000477972	-1.45213e-05	100 µA
0.0292969	39.9541	-2.19666e-06	1	808	0.000477972	-1.45213e-05	100 µA
0.0268555	40.003	-2.22839e-06	1	809	0.000477972	-1.45213e-05	100 µA
0.0244141	40.0518	-2.2998e-06	1	810	0.000477972	-1.45213e-05	100 µA
0.0219727	40.1006	-2.29797e-06	1	811	0.000477972	-1.45213e-05	100 µA
0.0195312	40.1494	-2.37061e-06	1	812	0.000477972	-1.45213e-05	100 µA
0.0170898	40.1983	-2.37518e-06	1	813	0.000477972	-1.45213e-05	100 µA
0.0146484	40.2471	-2.36664e-06	1	814	0.000477972	-1.45213e-05	100 µA
0.012207	40.2959	-2.43011e-06	1	815	0.000477972	-1.45213e-05	100 µA
0.00976562	40.3447	-2.43073e-06	1	816	0.000477972	-1.45213e-05	100 µA
0.00732422	40.3936	-2.47131e-06	1	817	0.000477972	-1.45213e-05	100 µA
0.00488281	40.4424	-2.49115e-06	1	818	0.000477972	-1.45213e-05	100 µA
0.00244141	40.4912	-2.51587e-06	1	819	0.000477972	-1.45213e-05	100 µA
0	40.5401	-2.53357e-06	1	820	0.000477972	-1.45213e-05	100 µA
0.00244141	40.5889	-2.42981e-06	1	821	0.000477972	-1.45213e-05	100 µA
0.00488281	40.6377	-2.37396e-06	1	822	0.000477972	-1.45213e-05	100 µA
0.00732422	40.6865	-2.30194e-06	1	823	0.000477972	-1.45213e-05	100 µA
0.00976562	40.7354	-2.21039e-06	1	824	0.000477972	-1.45213e-05	100 µA
0.012207	40.7842	-2.10541e-06	1	825	0.000477972	-1.45213e-05	100 µA

## Sheet: Fig S3bA5
Potential applied (V)	Time (s)	WE(1).Current (A)	Scan	Index	Q+	Q-	Current range
-0.99762	0.92093	-3.4436e-05	1	1	0.000288363	-0.000150621	100 µA
-0.995178	0.969758	-2.89734e-05	1	2	0.000288363	-0.000150621	100 µA
-0.992737	1.01859	-2.52747e-05	1	3	0.000288363	-0.000150621	100 µA
-0.990295	1.06741	-2.25525e-05	1	4	0.000288363	-0.000150621	100 µA
-0.987854	1.11624	-2.04498e-05	1	5	0.000288363	-0.000150621	100 µA
-0.985413	1.16507	-1.87531e-05	1	6	0.000288363	-0.000150621	100 µA
-0.982971	1.2139	-1.73737e-05	1	7	0.000288363	-0.000150621	100 µA
-0.98053	1.26273	-1.61713e-05	1	8	0.000288363	-0.000150621	100 µA
-0.978088	1.31155	-1.51947e-05	1	9	0.000288363	-0.000150621	100 µA
-0.975647	1.36038	-1.43036e-05	1	10	0.000288363	-0.000150621	100 µA
-0.973206	1.40921	-1.35284e-05	1	11	0.000288363	-0.000150621	100 µA
-0.970764	1.45804	-1.28418e-05	1	12	0.000288363	-0.000150621	100 µA
-0.968323	1.50687	-1.2262e-05	1	13	0.000288363	-0.000150621	100 µA
-0.965881	1.55569	-1.17218e-05	1	14	0.000288363	-0.000150621	100 µA
-0.96344	1.60452	-1.12152e-05	1	15	0.000288363	-0.000150621	100 µA
-0.960999	1.65335	-1.07819e-05	1	16	0.000288363	-0.000150621	100 µA
-0.958557	1.70218	-1.03577e-05	1	17	0.000288363	-0.000150621	100 µA
-0.956116	1.75101	-9.9884e-06	1	18	0.000288363	-0.000150621	100 µA
-0.953674	1.79983	-9.6283e-06	1	19	0.000288363	-0.000150621	100 µA
-0.951233	1.84866	-9.32007e-06	1	20	0.000288363	-0.000150621	100 µA
-0.948792	1.89749	-8.99963e-06	1	21	0.000288363	-0.000150621	100 µA
-0.94635	1.94632	-8.72803e-06	1	22	0.000288363	-0.000150621	100 µA
-0.943909	1.99515	-8.5022e-06	1	23	0.000288363	-0.000150621	100 µA
-0.941467	2.04397	-8.23669e-06	1	24	0.000288363	-0.000150621	100 µA
-0.939026	2.0928	-8.01697e-06	1	25	0.000288363	-0.000150621	100 µA
-0.936584	2.14163	-7.78198e-06	1	26	0.000288363	-0.000150621	100 µA
-0.934143	2.19046	-7.58972e-06	1	27	0.000288363	-0.000150621	100 µA
-0.931702	2.23929	-7.39746e-06	1	28	0.000288363	-0.000150621	100 µA
-0.92926	2.28811	-7.18994e-06	1	29	0.000288363	-0.000150621	100 µA
-0.926819	2.33694	-7.00684e-06	1	30	0.000288363	-0.000150621	100 µA
-0.924377	2.38577	-6.81763e-06	1	31	0.000288363	-0.000150621	100 µA
-0.921936	2.4346	-6.64062e-06	1	32	0.000288363	-0.000150621	100 µA
-0.919495	2.48343	-6.48193e-06	1	33	0.000288363	-0.000150621	100 µA
-0.917053	2.53225	-6.32935e-06	1	34	0.000288363	-0.000150621	100 µA
-0.914612	2.58108	-6.18286e-06	1	35	0.000288363	-0.000150621	100 µA
-0.91217	2.62991	-6.05469e-06	1	36	0.000288363	-0.000150621	100 µA
-0.909729	2.67874	-5.9082e-06	1	37	0.000288363	-0.000150621	100 µA
-0.907288	2.72757	-5.78003e-06	1	38	0.000288363	-0.000150621	100 µA
-0.904846	2.77639	-5.65796e-06	1	39	0.000288363	-0.000150621	100 µA
-0.902405	2.82522	-5.51758e-06	1	40	0.000288363	-0.000150621	100 µA
-0.899963	2.87405	-5.40771e-06	1	41	0.000288363	-0.000150621	100 µA
-0.897522	2.92288	-5.2948e-06	1	42	0.000288363	-0.000150621	100 µA
-0.895081	2.97171	-5.2002e-06	1	43	0.000288363	-0.000150621	100 µA
-0.892639	3.02053	-5.07507e-06	1	44	0.000288363	-0.000150621	100 µA
-0.890198	3.06936	-4.98047e-06	1	45	0.000288363	-0.000150621	100 µA
-0.887756	3.11819	-4.88892e-06	1	46	0.000288363	-0.000150621	100 µA
-0.885315	3.16702	-4.80072e-06	1	47	0.000288363	-0.000150621	100 µA
-0.882874	3.21585	-4.70459e-06	1	48	0.000288363	-0.000150621	100 µA
-0.880432	3.26467	-4.60938e-06	1	49	0.000288363	-0.000150621	100 µA
-0.877991	3.3135	-4.55383e-06	1	50	0.000288363	-0.000150621	100 µA
-0.875549	3.36233	-4.4574e-06	1	51	0.000288363	-0.000150621	100 µA
-0.873108	3.41116	-4.38904e-06	1	52	0.000288363	-0.000150621	100 µA
-0.870667	3.45999	-4.30664e-06	1	53	0.000288363	-0.000150621	100 µA
-0.868225	3.50881	-4.2392e-06	1	54	0.000288363	-0.000150621	100 µA
-0.865784	3.55764	-4.17297e-06	1	55	0.000288363	-0.000150621	100 µA
-0.863342	3.60647	-4.12262e-06	1	56	0.000288363	-0.000150621	100 µA
-0.860901	3.6553	-4.07013e-06	1	57	0.000288363	-0.000150621	100 µA
-0.858459	3.70413	-3.98987e-06	1	58	0.000288363	-0.000150621	100 µA
-0.856018	3.75295	-3.93799e-06	1	59	0.000288363	-0.000150621	100 µA
-0.853577	3.80178	-3.85895e-06	1	60	0.000288363	-0.000150621	100 µA
-0.851135	3.85061	-3.80005e-06	1	61	0.000288363	-0.000150621	100 µA
-0.848694	3.89944	-3.76099e-06	1	62	0.000288363	-0.000150621	100 µA
-0.846252	3.94827	-3.71826e-06	1	63	0.000288363	-0.000150621	100 µA
-0.843811	3.99709	-3.65753e-06	1	64	0.000288363	-0.000150621	100 µA
-0.84137	4.04592	-3.60535e-06	1	65	0.000288363	-0.000150621	100 µA
-0.838928	4.09475	-3.56781e-06	1	66	0.000288363	-0.000150621	100 µA
-0.836487	4.14358	-3.52814e-06	1	67	0.000288363	-0.000150621	100 µA
-0.834045	4.19241	-3.48175e-06	1	68	0.000288363	-0.000150621	100 µA
-0.831604	4.24123	-3.42957e-06	1	69	0.000288363	-0.000150621	100 µA
-0.829163	4.29006	-3.40088e-06	1	70	0.000288363	-0.000150621	100 µA
-0.826721	4.33889	-3.35846e-06	1	71	0.000288363	-0.000150621	100 µA
-0.82428	4.38772	-3.32489e-06	1	72	0.000288363	-0.000150621	100 µA
-0.821838	4.43655	-3.28217e-06	1	73	0.000288363	-0.000150621	100 µA
-0.819397	4.48537	-3.25348e-06	1	74	0.000288363	-0.000150621	100 µA
-0.816956	4.5342	-3.22235e-06	1	75	0.000288363	-0.000150621	100 µA
-0.814514	4.58303	-3.18726e-06	1	76	0.000288363	-0.000150621	100 µA
-0.812073	4.63186	-3.15521e-06	1	77	0.000288363	-0.000150621	100 µA
-0.809631	4.68069	-3.11829e-06	1	78	0.000288363	-0.000150621	100 µA
-0.80719	4.72951	-3.0896e-06	1	79	0.000288363	-0.000150621	100 µA
-0.804749	4.77834	-3.06671e-06	1	80	0.000288363	-0.000150621	100 µA
-0.802307	4.82717	-3.04047e-06	1	81	0.000288363	-0.000150621	100 µA
-0.799866	4.876	-3.01636e-06	1	82	0.000288363	-0.000150621	100 µA
-0.797424	4.92483	-2.98828e-06	1	83	0.000288363	-0.000150621	100 µA
-0.794983	4.97365	-2.94373e-06	1	84	0.000288363	-0.000150621	100 µA
-0.792542	5.02248	-2.90955e-06	1	85	0.000288363	-0.000150621	100 µA
-0.7901	5.07131	-2.88849e-06	1	86	0.000288363	-0.000150621	100 µA
-0.787659	5.12014	-2.8476e-06	1	87	0.000288363	-0.000150621	100 µA
-0.785217	5.16897	-2.82928e-06	1	88	0.000288363	-0.000150621	100 µA
-0.782776	5.21779	-2.80975e-06	1	89	0.000288363	-0.000150621	100 µA
-0.780334	5.26662	-2.7771e-06	1	90	0.000288363	-0.000150621	100 µA
-0.777893	5.31545	-2.74811e-06	1	91	0.000288363	-0.000150621	100 µA
-0.775452	5.36428	-2.72217e-06	1	92	0.000288363	-0.000150621	100 µA
-0.77301	5.41311	-2.70264e-06	1	93	0.000288363	-0.000150621	100 µA
-0.770569	5.46193	-2.659e-06	1	94	0.000288363	-0.000150621	100 µA
-0.768127	5.51076	-2.63977e-06	1	95	0.000288363	-0.000150621	100 µA
-0.765686	5.55959	-2.612e-06	1	96	0.000288363	-0.000150621	100 µA
-0.763245	5.60842	-2.60101e-06	1	97	0.000288363	-0.000150621	100 µA
-0.760803	5.65725	-2.58728e-06	1	98	0.000288363	-0.000150621	100 µA
-0.758362	5.70607	-2.56775e-06	1	99	0.000288363	-0.000150621	100 µA
-0.75592	5.7549	-2.56165e-06	1	100	0.000288363	-0.000150621	100 µA
-0.753479	5.80373	-2.53571e-06	1	101	0.000288363	-0.000150621	100 µA
-0.751038	5.85256	-2.52228e-06	1	102	0.000288363	-0.000150621	100 µA
-0.748596	5.90139	-2.49512e-06	1	103	0.000288363	-0.000150621	100 µA
-0.746155	5.95021	-2.47284e-06	1	104	0.000288363	-0.000150621	100 µA
-0.743713	5.99904	-2.44324e-06	1	105	0.000288363	-0.000150621	100 µA
-0.741272	6.04787	-2.43347e-06	1	106	0.000288363	-0.000150621	100 µA
-0.738831	6.0967	-2.42981e-06	1	107	0.000288363	-0.000150621	100 µA
-0.736389	6.14553	-2.41974e-06	1	108	0.000288363	-0.000150621	100 µA
-0.733948	6.19435	-2.40265e-06	1	109	0.000288363	-0.000150621	100 µA
-0.731506	6.24318	-2.37701e-06	1	110	0.000288363	-0.000150621	100 µA
-0.729065	6.29201	-2.3703e-06	1	111	0.000288363	-0.000150621	100 µA
-0.726624	6.34084	-2.35443e-06	1	112	0.000288363	-0.000150621	100 µA
-0.724182	6.38967	-2.35107e-06	1	113	0.000288363	-0.000150621	100 µA
-0.721741	6.43849	-2.33673e-06	1	114	0.000288363	-0.000150621	100 µA
-0.719299	6.48732	-2.33826e-06	1	115	0.000288363	-0.000150621	100 µA
-0.716858	6.53615	-2.32056e-06	1	116	0.000288363	-0.000150621	100 µA
-0.714417	6.58498	-2.31659e-06	1	117	0.000288363	-0.000150621	100 µA
-0.711975	6.63381	-2.3053e-06	1	118	0.000288363	-0.000150621	100 µA
-0.709534	6.68263	-2.29095e-06	1	119	0.000288363	-0.000150621	100 µA
-0.707092	6.73146	-2.28271e-06	1	120	0.000288363	-0.000150621	100 µA
-0.704651	6.78029	-2.26288e-06	1	121	0.000288363	-0.000150621	100 µA
-0.702209	6.82912	-2.24243e-06	1	122	0.000288363	-0.000150621	100 µA
-0.699768	6.87795	-2.23633e-06	1	123	0.000288363	-0.000150621	100 µA
-0.697327	6.92677	-2.22473e-06	1	124	0.000288363	-0.000150621	100 µA
-0.694885	6.9756	-2.21588e-06	1	125	0.000288363	-0.000150621	100 µA
-0.692444	7.02443	-2.19757e-06	1	126	0.000288363	-0.000150621	100 µA
-0.690002	7.07326	-2.18781e-06	1	127	0.000288363	-0.000150621	100 µA
-0.687561	7.12209	-2.18933e-06	1	128	0.000288363	-0.000150621	100 µA
-0.68512	7.17091	-2.17865e-06	1	129	0.000288363	-0.000150621	100 µA
-0.682678	7.21974	-2.1759e-06	1	130	0.000288363	-0.000150621	100 µA
-0.680237	7.26857	-2.1637e-06	1	131	0.000288363	-0.000150621	100 µA
-0.677795	7.3174	-2.15485e-06	1	132	0.000288363	-0.000150621	100 µA
-0.675354	7.36623	-2.14417e-06	1	133	0.000288363	-0.000150621	100 µA
-0.672913	7.41505	-2.13959e-06	1	134	0.000288363	-0.000150621	100 µA
-0.670471	7.46388	-2.15271e-06	1	135	0.000288363	-0.000150621	100 µA
-0.66803	7.51271	-2.1344e-06	1	136	0.000288363	-0.000150621	100 µA
-0.665588	7.56154	-2.12067e-06	1	137	0.000288363	-0.000150621	100 µA
-0.663147	7.61037	-2.10693e-06	1	138	0.000288363	-0.000150621	100 µA
-0.660706	7.65919	-2.11578e-06	1	139	0.000288363	-0.000150621	100 µA
-0.658264	7.70802	-2.09961e-06	1	140	0.000288363	-0.000150621	100 µA
-0.655823	7.75685	-2.0874e-06	1	141	0.000288363	-0.000150621	100 µA
-0.653381	7.80568	-2.08374e-06	1	142	0.000288363	-0.000150621	100 µA
-0.65094	7.85451	-2.06665e-06	1	143	0.000288363	-0.000150621	100 µA
-0.648499	7.90333	-2.05292e-06	1	144	0.000288363	-0.000150621	100 µA
-0.646057	7.95216	-2.05414e-06	1	145	0.000288363	-0.000150621	100 µA
-0.643616	8.00099	-2.04132e-06	1	146	0.000288363	-0.000150621	100 µA
-0.641174	8.04982	-2.03217e-06	1	147	0.000288363	-0.000150621	100 µA
-0.638733	8.09865	-2.02179e-06	1	148	0.000288363	-0.000150621	100 µA
-0.636292	8.14747	-2.01996e-06	1	149	0.000288363	-0.000150621	100 µA
-0.63385	8.1963	-2.01447e-06	1	150	0.000288363	-0.000150621	100 µA
-0.631409	8.24513	-2.00134e-06	1	151	0.000288363	-0.000150621	100 µA
-0.628967	8.29396	-2.00073e-06	1	152	0.000288363	-0.000150621	100 µA
-0.626526	8.34279	-2.00745e-06	1	153	0.000288363	-0.000150621	100 µA
-0.624084	8.39161	-2.00043e-06	1	154	0.000288363	-0.000150621	100 µA
-0.621643	8.44044	-1.98242e-06	1	155	0.000288363	-0.000150621	100 µA
-0.619202	8.48927	-1.97662e-06	1	156	0.000288363	-0.000150621	100 µA
-0.61676	8.5381	-1.98639e-06	1	157	0.000288363	-0.000150621	100 µA
-0.614319	8.58693	-1.97052e-06	1	158	0.000288363	-0.000150621	100 µA
-0.611877	8.63575	-1.97113e-06	1	159	0.000288363	-0.000150621	100 µA
-0.609436	8.68458	-1.96075e-06	1	160	0.000288363	-0.000150621	100 µA
-0.606995	8.73341	-1.95282e-06	1	161	0.000288363	-0.000150621	100 µA
-0.604553	8.78224	-1.96014e-06	1	162	0.000288363	-0.000150621	100 µA
-0.602112	8.83107	-1.95099e-06	1	163	0.000288363	-0.000150621	100 µA
-0.59967	8.87989	-1.93909e-06	1	164	0.000288363	-0.000150621	100 µA
-0.597229	8.92872	-1.93115e-06	1	165	0.000288363	-0.000150621	100 µA
-0.594788	8.97755	-1.94336e-06	1	166	0.000288363	-0.000150621	100 µA
-0.592346	9.02638	-1.93604e-06	1	167	0.000288363	-0.000150621	100 µA
-0.589905	9.07521	-1.93756e-06	1	168	0.000288363	-0.000150621	100 µA
-0.587463	9.12403	-1.92902e-06	1	169	0.000288363	-0.000150621	100 µA
-0.585022	9.17286	-1.92963e-06	1	170	0.000288363	-0.000150621	100 µA
-0.582581	9.22169	-1.92688e-06	1	171	0.000288363	-0.000150621	100 µA
-0.580139	9.27052	-1.9165e-06	1	172	0.000288363	-0.000150621	100 µA
-0.577698	9.31935	-1.91376e-06	1	173	0.000288363	-0.000150621	100 µA
-0.575256	9.36817	-1.91956e-06	1	174	0.000288363	-0.000150621	100 µA
-0.572815	9.417	-1.91498e-06	1	175	0.000288363	-0.000150621	100 µA
-0.570374	9.46583	-1.89331e-06	1	176	0.000288363	-0.000150621	100 µA
-0.567932	9.51466	-1.88446e-06	1	177	0.000288363	-0.000150621	100 µA
-0.565491	9.56349	-1.88507e-06	1	178	0.000288363	-0.000150621	100 µA
-0.563049	9.61231	-1.89056e-06	1	179	0.000288363	-0.000150621	100 µA
-0.560608	9.66114	-1.87714e-06	1	180	0.000288363	-0.000150621	100 µA
-0.558167	9.70997	-1.87378e-06	1	181	0.000288363	-0.000150621	100 µA
-0.555725	9.7588	-1.86646e-06	1	182	0.000288363	-0.000150621	100 µA
-0.553284	9.80763	-1.8515e-06	1	183	0.000288363	-0.000150621	100 µA
-0.550842	9.85645	-1.85822e-06	1	184	0.000288363	-0.000150621	100 µA
-0.548401	9.90528	-1.84662e-06	1	185	0.000288363	-0.000150621	100 µA
-0.545959	9.95411	-1.83777e-06	1	186	0.000288363	-0.000150621	100 µA
-0.543518	10.0029	-1.82648e-06	1	187	0.000288363	-0.000150621	100 µA
-0.541077	10.0518	-1.81366e-06	1	188	0.000288363	-0.000150621	100 µA
-0.538635	10.1006	-1.80908e-06	1	189	0.000288363	-0.000150621	100 µA
-0.536194	10.1494	-1.81244e-06	1	190	0.000288363	-0.000150621	100 µA
-0.533752	10.1982	-1.80817e-06	1	191	0.000288363	-0.000150621	100 µA
-0.531311	10.2471	-1.80511e-06	1	192	0.000288363	-0.000150621	100 µA
-0.52887	10.2959	-1.81152e-06	1	193	0.000288363	-0.000150621	100 µA
-0.526428	10.3447	-1.81305e-06	1	194	0.000288363	-0.000150621	100 µA
-0.523987	10.3936	-1.81671e-06	1	195	0.000288363	-0.000150621	100 µA
-0.521545	10.4424	-1.80634e-06	1	196	0.000288363	-0.000150621	100 µA
-0.519104	10.4912	-1.80908e-06	1	197	0.000288363	-0.000150621	100 µA
-0.516663	10.54	-1.79993e-06	1	198	0.000288363	-0.000150621	100 µA
-0.514221	10.5889	-1.79047e-06	1	199	0.000288363	-0.000150621	100 µA
-0.51178	10.6377	-1.79749e-06	1	200	0.000288363	-0.000150621	100 µA
-0.509338	10.6865	-1.78986e-06	1	201	0.000288363	-0.000150621	100 µA
-0.506897	10.7354	-1.77612e-06	1	202	0.000288363	-0.000150621	100 µA
-0.504456	10.7842	-1.79047e-06	1	203	0.000288363	-0.000150621	100 µA
-0.502014	10.833	-1.76788e-06	1	204	0.000288363	-0.000150621	100 µA
-0.499573	10.8818	-1.76453e-06	1	205	0.000288363	-0.000150621	100 µA
-0.497131	10.9307	-1.7688e-06	1	206	0.000288363	-0.000150621	100 µA
-0.49469	10.9795	-1.77551e-06	1	207	0.000288363	-0.000150621	100 µA
-0.492249	11.0283	-1.75323e-06	1	208	0.000288363	-0.000150621	100 µA
-0.489807	11.0772	-1.75232e-06	1	209	0.000288363	-0.000150621	100 µA
-0.487366	11.126	-1.73981e-06	1	210	0.000288363	-0.000150621	100 µA
-0.484924	11.1748	-1.716e-06	1	211	0.000288363	-0.000150621	100 µA
-0.482483	11.2236	-1.71967e-06	1	212	0.000288363	-0.000150621	100 µA
-0.480042	11.2725	-1.71326e-06	1	213	0.000288363	-0.000150621	100 µA
-0.4776	11.3213	-1.71448e-06	1	214	0.000288363	-0.000150621	100 µA
-0.475159	11.3701	-1.70471e-06	1	215	0.000288363	-0.000150621	100 µA
-0.472717	11.4189	-1.69739e-06	1	216	0.000288363	-0.000150621	100 µA
-0.470276	11.4678	-1.68396e-06	1	217	0.000288363	-0.000150621	100 µA
-0.467834	11.5166	-1.67389e-06	1	218	0.000288363	-0.000150621	100 µA
-0.465393	11.5654	-1.66992e-06	1	219	0.000288363	-0.000150621	100 µA
-0.462952	11.6143	-1.66382e-06	1	220	0.000288363	-0.000150621	100 µA
-0.46051	11.6631	-1.66382e-06	1	221	0.000288363	-0.000150621	100 µA
-0.458069	11.7119	-1.64642e-06	1	222	0.000288363	-0.000150621	100 µA
-0.455627	11.7607	-1.64337e-06	1	223	0.000288363	-0.000150621	100 µA
-0.453186	11.8096	-1.64246e-06	1	224	0.000288363	-0.000150621	100 µA
-0.450745	11.8584	-1.6391e-06	1	225	0.000288363	-0.000150621	100 µA
-0.448303	11.9072	-1.62964e-06	1	226	0.000288363	-0.000150621	100 µA
-0.445862	11.9561	-1.62628e-06	1	227	0.000288363	-0.000150621	100 µA
-0.44342	12.0049	-1.61163e-06	1	228	0.000288363	-0.000150621	100 µA
-0.440979	12.0537	-1.59851e-06	1	229	0.000288363	-0.000150621	100 µA
-0.438538	12.1025	-1.60004e-06	1	230	0.000288363	-0.000150621	100 µA
-0.436096	12.1514	-1.58875e-06	1	231	0.000288363	-0.000150621	100 µA
-0.433655	12.2002	-1.58661e-06	1	232	0.000288363	-0.000150621	100 µA
-0.431213	12.249	-1.59027e-06	1	233	0.000288363	-0.000150621	100 µA
-0.428772	12.2979	-1.55853e-06	1	234	0.000288363	-0.000150621	100 µA
-0.426331	12.3467	-1.54053e-06	1	235	0.000288363	-0.000150621	100 µA
-0.423889	12.3955	-1.54083e-06	1	236	0.000288363	-0.000150621	100 µA
-0.421448	12.4443	-1.54327e-06	1	237	0.000288363	-0.000150621	100 µA
-0.419006	12.4932	-1.5155e-06	1	238	0.000288363	-0.000150621	100 µA
-0.416565	12.542	-1.51581e-06	1	239	0.000288363	-0.000150621	100 µA
-0.414124	12.5908	-1.51123e-06	1	240	0.000288363	-0.000150621	100 µA
-0.411682	12.6396	-1.51367e-06	1	241	0.000288363	-0.000150621	100 µA
-0.409241	12.6885	-1.5097e-06	1	242	0.000288363	-0.000150621	100 µA
-0.406799	12.7373	-1.4975e-06	1	243	0.000288363	-0.000150621	100 µA
-0.404358	12.7861	-1.47858e-06	1	244	0.000288363	-0.000150621	100 µA
-0.401917	12.835	-1.4801e-06	1	245	0.000288363	-0.000150621	100 µA
-0.399475	12.8838	-1.47034e-06	1	246	0.000288363	-0.000150621	100 µA
-0.397034	12.9326	-1.46515e-06	1	247	0.000288363	-0.000150621	100 µA
-0.394592	12.9814	-1.45782e-06	1	248	0.000288363	-0.000150621	100 µA
-0.392151	13.0303	-1.45142e-06	1	249	0.000288363	-0.000150621	100 µA
-0.389709	13.0791	-1.45111e-06	1	250	0.000288363	-0.000150621	100 µA
-0.387268	13.1279	-1.4505e-06	1	251	0.000288363	-0.000150621	100 µA
-0.384827	13.1768	-1.43127e-06	1	252	0.000288363	-0.000150621	100 µA
-0.382385	13.2256	-1.43524e-06	1	253	0.000288363	-0.000150621	100 µA
-0.379944	13.2744	-1.42883e-06	1	254	0.000288363	-0.000150621	100 µA
-0.377502	13.3232	-1.42487e-06	1	255	0.000288363	-0.000150621	100 µA
-0.375061	13.3721	-1.41266e-06	1	256	0.000288363	-0.000150621	100 µA
-0.37262	13.4209	-1.38947e-06	1	257	0.000288363	-0.000150621	100 µA
-0.370178	13.4697	-1.39465e-06	1	258	0.000288363	-0.000150621	100 µA
-0.367737	13.5186	-1.39099e-06	1	259	0.000288363	-0.000150621	100 µA
-0.365295	13.5674	-1.37939e-06	1	260	0.000288363	-0.000150621	100 µA
-0.362854	13.6162	-1.3739e-06	1	261	0.000288363	-0.000150621	100 µA
-0.360413	13.665	-1.34674e-06	1	262	0.000288363	-0.000150621	100 µA
-0.357971	13.7139	-1.33087e-06	1	263	0.000288363	-0.000150621	100 µA
-0.35553	13.7627	-1.34186e-06	1	264	0.000288363	-0.000150621	100 µA
-0.353088	13.8115	-1.32904e-06	1	265	0.000288363	-0.000150621	100 µA
-0.350647	13.8603	-1.31439e-06	1	266	0.000288363	-0.000150621	100 µA
-0.348206	13.9092	-1.31805e-06	1	267	0.000288363	-0.000150621	100 µA
-0.345764	13.958	-1.30768e-06	1	268	0.000288363	-0.000150621	100 µA
-0.343323	14.0068	-1.30035e-06	1	269	0.000288363	-0.000150621	100 µA
-0.340881	14.0557	-1.30402e-06	1	270	0.000288363	-0.000150621	100 µA
-0.33844	14.1045	-1.30707e-06	1	271	0.000288363	-0.000150621	100 µA
-0.335999	14.1533	-1.29333e-06	1	272	0.000288363	-0.000150621	100 µA
-0.333557	14.2021	-1.29303e-06	1	273	0.000288363	-0.000150621	100 µA
-0.331116	14.251	-1.27808e-06	1	274	0.000288363	-0.000150621	100 µA
-0.328674	14.2998	-1.28601e-06	1	275	0.000288363	-0.000150621	100 µA
-0.326233	14.3486	-1.28418e-06	1	276	0.000288363	-0.000150621	100 µA
-0.323792	14.3975	-1.27777e-06	1	277	0.000288363	-0.000150621	100 µA
-0.32135	14.4463	-1.26434e-06	1	278	0.000288363	-0.000150621	100 µA
-0.318909	14.4951	-1.24939e-06	1	279	0.000288363	-0.000150621	100 µA
-0.316467	14.5439	-1.24939e-06	1	280	0.000288363	-0.000150621	100 µA
-0.314026	14.5928	-1.23322e-06	1	281	0.000288363	-0.000150621	100 µA
-0.311584	14.6416	-1.22772e-06	1	282	0.000288363	-0.000150621	100 µA
-0.309143	14.6904	-1.21521e-06	1	283	0.000288363	-0.000150621	100 µA
-0.306702	14.7393	-1.21552e-06	1	284	0.000288363	-0.000150621	100 µA
-0.30426	14.7881	-1.22833e-06	1	285	0.000288363	-0.000150621	100 µA
-0.301819	14.8369	-1.20361e-06	1	286	0.000288363	-0.000150621	100 µA
-0.299377	14.8857	-1.19354e-06	1	287	0.000288363	-0.000150621	100 µA
-0.296936	14.9346	-1.1792e-06	1	288	0.000288363	-0.000150621	100 µA
-0.294495	14.9834	-1.19141e-06	1	289	0.000288363	-0.000150621	100 µA
-0.292053	15.0322	-1.17523e-06	1	290	0.000288363	-0.000150621	100 µA
-0.289612	15.081	-1.16913e-06	1	291	0.000288363	-0.000150621	100 µA
-0.28717	15.1299	-1.17279e-06	1	292	0.000288363	-0.000150621	100 µA
-0.284729	15.1787	-1.16302e-06	1	293	0.000288363	-0.000150621	100 µA
-0.282288	15.2275	-1.15936e-06	1	294	0.000288363	-0.000150621	100 µA
-0.279846	15.2764	-1.14563e-06	1	295	0.000288363	-0.000150621	100 µA
-0.277405	15.3252	-1.1438e-06	1	296	0.000288363	-0.000150621	100 µA
-0.274963	15.374	-1.12671e-06	1	297	0.000288363	-0.000150621	100 µA
-0.272522	15.4228	-1.11938e-06	1	298	0.000288363	-0.000150621	100 µA
-0.270081	15.4717	-1.10504e-06	1	299	0.000288363	-0.000150621	100 µA
-0.267639	15.5205	-1.10443e-06	1	300	0.000288363	-0.000150621	100 µA
-0.265198	15.5693	-1.09497e-06	1	301	0.000288363	-0.000150621	100 µA
-0.262756	15.6182	-1.08276e-06	1	302	0.000288363	-0.000150621	100 µA
-0.260315	15.667	-1.08246e-06	1	303	0.000288363	-0.000150621	100 µA
-0.257874	15.7158	-1.07574e-06	1	304	0.000288363	-0.000150621	100 µA
-0.255432	15.7646	-1.06049e-06	1	305	0.000288363	-0.000150621	100 µA
-0.252991	15.8135	-1.05682e-06	1	306	0.000288363	-0.000150621	100 µA
-0.250549	15.8623	-1.0437e-06	1	307	0.000288363	-0.000150621	100 µA
-0.248108	15.9111	-1.03729e-06	1	308	0.000288363	-0.000150621	100 µA
-0.245667	15.96	-1.02936e-06	1	309	0.000288363	-0.000150621	100 µA
-0.243225	16.0088	-1.02081e-06	1	310	0.000288363	-0.000150621	100 µA
-0.240784	16.0576	-1.0141e-06	1	311	0.000288363	-0.000150621	100 µA
-0.238342	16.1064	-1.00372e-06	1	312	0.000288363	-0.000150621	100 µA
-0.235901	16.1553	-1.00342e-06	1	313	0.000288363	-0.000150621	100 µA
-0.233459	16.2041	-9.82056e-07	1	314	0.000288363	-0.000150621	100 µA
-0.231018	16.2529	-9.94263e-07	1	315	0.000288363	-0.000150621	100 µA
-0.228577	16.3017	-9.8938e-07	1	316	0.000288363	-0.000150621	100 µA
-0.226135	16.3506	-9.58862e-07	1	317	0.000288363	-0.000150621	100 µA
-0.223694	16.3994	-9.64661e-07	1	318	0.000288363	-0.000150621	100 µA
-0.221252	16.4482	-9.56421e-07	1	319	0.000288363	-0.000150621	100 µA
-0.218811	16.4971	-9.35364e-07	1	320	0.000288363	-0.000150621	100 µA
-0.21637	16.5459	-9.34753e-07	1	321	0.000288363	-0.000150621	100 µA
-0.213928	16.5947	-9.14001e-07	1	322	0.000288363	-0.000150621	100 µA
-0.211487	16.6435	-9.05151e-07	1	323	0.000288363	-0.000150621	100 µA
-0.209045	16.6924	-8.88062e-07	1	324	0.000288363	-0.000150621	100 µA
-0.206604	16.7412	-8.91418e-07	1	325	0.000288363	-0.000150621	100 µA
-0.204163	16.79	-8.77686e-07	1	326	0.000288363	-0.000150621	100 µA
-0.201721	16.8389	-8.66394e-07	1	327	0.000288363	-0.000150621	100 µA
-0.19928	16.8877	-8.61206e-07	1	328	0.000288363	-0.000150621	100 µA
-0.196838	16.9365	-8.45337e-07	1	329	0.000288363	-0.000150621	100 µA
-0.194397	16.9853	-8.44421e-07	1	330	0.000288363	-0.000150621	100 µA
-0.191956	17.0342	-8.29468e-07	1	331	0.000288363	-0.000150621	100 µA
-0.189514	17.083	-8.32214e-07	1	332	0.000288363	-0.000150621	100 µA
-0.187073	17.1318	-8.09326e-07	1	333	0.000288363	-0.000150621	100 µA
-0.184631	17.1807	-8.05359e-07	1	334	0.000288363	-0.000150621	100 µA
-0.18219	17.2295	-7.9071e-07	1	335	0.000288363	-0.000150621	100 µA
-0.179749	17.2783	-7.90405e-07	1	336	0.000288363	-0.000150621	100 µA
-0.177307	17.3271	-7.75146e-07	1	337	0.000288363	-0.000150621	100 µA
-0.174866	17.376	-7.48596e-07	1	338	0.000288363	-0.000150621	100 µA
-0.172424	17.4248	-7.57446e-07	1	339	0.000288363	-0.000150621	100 µA
-0.169983	17.4736	-7.34863e-07	1	340	0.000288363	-0.000150621	100 µA
-0.167542	17.5224	-7.32117e-07	1	341	0.000288363	-0.000150621	100 µA
-0.1651	17.5713	-7.20825e-07	1	342	0.000288363	-0.000150621	100 µA
-0.162659	17.6201	-7.05261e-07	1	343	0.000288363	-0.000150621	100 µA
-0.160217	17.6689	-6.99463e-07	1	344	0.000288363	-0.000150621	100 µA
-0.157776	17.7178	-6.88477e-07	1	345	0.000288363	-0.000150621	100 µA
-0.155334	17.7666	-6.73523e-07	1	346	0.000288363	-0.000150621	100 µA
-0.152893	17.8154	-6.53992e-07	1	347	0.000288363	-0.000150621	100 µA
-0.150452	17.8642	-6.55518e-07	1	348	0.000288363	-0.000150621	100 µA
-0.14801	17.9131	-6.46973e-07	1	349	0.000288363	-0.000150621	100 µA
-0.145569	17.9619	-6.36292e-07	1	350	0.000288363	-0.000150621	100 µA
-0.143127	18.0107	-6.16455e-07	1	351	0.000288363	-0.000150621	100 µA
-0.140686	18.0596	-6.0791e-07	1	352	0.000288363	-0.000150621	100 µA
-0.138245	18.1084	-5.96619e-07	1	353	0.000288363	-0.000150621	100 µA
-0.135803	18.1572	-5.9021e-07	1	354	0.000288363	-0.000150621	100 µA
-0.133362	18.206	-5.8136e-07	1	355	0.000288363	-0.000150621	100 µA
-0.13092	18.2549	-5.61829e-07	1	356	0.000288363	-0.000150621	100 µA
-0.128479	18.3037	-5.44739e-07	1	357	0.000288363	-0.000150621	100 µA
-0.126038	18.3525	-5.35889e-07	1	358	0.000288363	-0.000150621	100 µA
-0.123596	18.4014	-5.27344e-07	1	359	0.000288363	-0.000150621	100 µA
-0.121155	18.4502	-5.09338e-07	1	360	0.000288363	-0.000150621	100 µA
-0.118713	18.499	-5.03235e-07	1	361	0.000288363	-0.000150621	100 µA
-0.116272	18.5478	-4.83704e-07	1	362	0.000288363	-0.000150621	100 µA
-0.113831	18.5967	-4.69971e-07	1	363	0.000288363	-0.000150621	100 µA
-0.111389	18.6455	-4.6814e-07	1	364	0.000288363	-0.000150621	100 µA
-0.108948	18.6943	-4.44946e-07	1	365	0.000288363	-0.000150621	100 µA
-0.106506	18.7431	-4.32129e-07	1	366	0.000288363	-0.000150621	100 µA
-0.104065	18.792	-4.09851e-07	1	367	0.000288363	-0.000150621	100 µA
-0.101624	18.8408	-3.93982e-07	1	368	0.000288363	-0.000150621	100 µA
-0.0991821	18.8896	-3.76282e-07	1	369	0.000288363	-0.000150621	100 µA
-0.0967407	18.9385	-3.49426e-07	1	370	0.000288363	-0.000150621	100 µA
-0.0942993	18.9873	-3.42102e-07	1	371	0.000288363	-0.000150621	100 µA
-0.0918579	19.0361	-3.10059e-07	1	372	0.000288363	-0.000150621	100 µA
-0.0894165	19.0849	-3.01819e-07	1	373	0.000288363	-0.000150621	100 µA
-0.0869751	19.1338	-2.8656e-07	1	374	0.000288363	-0.000150621	100 µA
-0.0845337	19.1826	-2.70996e-07	1	375	0.000288363	-0.000150621	100 µA
-0.0820923	19.2314	-2.45667e-07	1	376	0.000288363	-0.000150621	100 µA
-0.0796509	19.2803	-2.31018e-07	1	377	0.000288363	-0.000150621	100 µA
-0.0772095	19.3291	-2.11792e-07	1	378	0.000288363	-0.000150621	100 µA
-0.0747681	19.3779	-1.88599e-07	1	379	0.000288363	-0.000150621	100 µA
-0.0723267	19.4267	-1.74561e-07	1	380	0.000288363	-0.000150621	100 µA
-0.0698853	19.4756	-1.474e-07	1	381	0.000288363	-0.000150621	100 µA
-0.0674438	19.5244	-1.21155e-07	1	382	0.000288363	-0.000150621	100 µA
-0.0650024	19.5732	-9.27734e-08	1	383	0.000288363	-0.000150621	100 µA
-0.062561	19.6221	-6.28662e-08	1	384	0.000288363	-0.000150621	100 µA
-0.0601196	19.6709	-4.63867e-08	1	385	0.000288363	-0.000150621	100 µA
-0.0576782	19.7197	-1.5564e-08	1	386	0.000288363	-0.000150621	100 µA
-0.0552368	19.7685	2.44141e-09	1	387	0.000288363	-0.000150621	100 µA
-0.0527954	19.8174	3.23486e-08	1	388	0.000288363	-0.000150621	100 µA
-0.050354	19.8662	4.73022e-08	1	389	0.000288363	-0.000150621	100 µA
-0.0479126	19.915	8.11768e-08	1	390	0.000288363	-0.000150621	100 µA
-0.0454712	19.9638	1.03149e-07	1	391	0.000288363	-0.000150621	100 µA
-0.0430298	20.0127	1.36414e-07	1	392	0.000288363	-0.000150621	100 µA
-0.0405884	20.0615	1.64795e-07	1	393	0.000288363	-0.000150621	100 µA
-0.038147	20.1103	1.97754e-07	1	394	0.000288363	-0.000150621	100 µA
-0.0357056	20.1592	2.27051e-07	1	395	0.000288363	-0.000150621	100 µA
-0.0332642	20.208	2.58484e-07	1	396	0.000288363	-0.000150621	100 µA
-0.0308228	20.2568	2.98767e-07	1	397	0.000288363	-0.000150621	100 µA
-0.0283813	20.3056	3.30505e-07	1	398	0.000288363	-0.000150621	100 µA
-0.0259399	20.3545	3.69568e-07	1	399	0.000288363	-0.000150621	100 µA
-0.0234985	20.4033	4.01306e-07	1	400	0.000288363	-0.000150621	100 µA
-0.0210571	20.4521	4.39148e-07	1	401	0.000288363	-0.000150621	100 µA
-0.0186157	20.501	4.77905e-07	1	402	0.000288363	-0.000150621	100 µA
-0.0161743	20.5498	5.13611e-07	1	403	0.000288363	-0.000150621	100 µA
-0.0137329	20.5986	5.57861e-07	1	404	0.000288363	-0.000150621	100 µA
-0.0112915	20.6474	5.92346e-07	1	405	0.000288363	-0.000150621	100 µA
-0.0088501	20.6963	6.35071e-07	1	406	0.000288363	-0.000150621	100 µA
-0.00640869	20.7451	6.67725e-07	1	407	0.000288363	-0.000150621	100 µA
-0.00396729	20.7939	7.11365e-07	1	408	0.000288363	-0.000150621	100 µA
-0.00152588	20.8428	7.54395e-07	1	409	0.000288363	-0.000150621	100 µA
0.000915527	20.8916	8.078e-07	1	410	0.000288363	-0.000150621	100 µA
0.00335693	20.9404	8.55408e-07	1	411	0.000288363	-0.000150621	100 µA
0.00579834	20.9892	9.06982e-07	1	412	0.000288363	-0.000150621	100 µA
0.00823975	21.0381	9.63745e-07	1	413	0.000288363	-0.000150621	100 µA
0.0106812	21.0869	1.01562e-06	1	414	0.000288363	-0.000150621	100 µA
0.0131226	21.1357	1.0791e-06	1	415	0.000288363	-0.000150621	100 µA
0.015564	21.1845	1.1377e-06	1	416	0.000288363	-0.000150621	100 µA
0.0180054	21.2334	1.20331e-06	1	417	0.000288363	-0.000150621	100 µA
0.0204468	21.2822	1.26709e-06	1	418	0.000288363	-0.000150621	100 µA
0.0228882	21.331	1.32843e-06	1	419	0.000288363	-0.000150621	100 µA
0.0253296	21.3799	1.3974e-06	1	420	0.000288363	-0.000150621	100 µA
0.027771	21.4287	1.46423e-06	1	421	0.000288363	-0.000150621	100 µA
0.0302124	21.4775	1.53168e-06	1	422	0.000288363	-0.000150621	100 µA
0.0326538	21.5263	1.60309e-06	1	423	0.000288363	-0.000150621	100 µA
0.0350952	21.5752	1.68427e-06	1	424	0.000288363	-0.000150621	100 µA
0.0375366	21.624	1.76025e-06	1	425	0.000288363	-0.000150621	100 µA
0.039978	21.6728	1.84387e-06	1	426	0.000288363	-0.000150621	100 µA
0.0424194	21.7217	1.92535e-06	1	427	0.000288363	-0.000150621	100 µA
0.0448608	21.7705	2.01019e-06	1	428	0.000288363	-0.000150621	100 µA
0.0473022	21.8193	2.10236e-06	1	429	0.000288363	-0.000150621	100 µA
0.0497437	21.8681	2.18719e-06	1	430	0.000288363	-0.000150621	100 µA
0.0521851	21.917	2.28424e-06	1	431	0.000288363	-0.000150621	100 µA
0.0546265	21.9658	2.37549e-06	1	432	0.000288363	-0.000150621	100 µA
0.0570679	22.0146	2.47711e-06	1	433	0.000288363	-0.000150621	100 µA
0.0595093	22.0635	2.57355e-06	1	434	0.000288363	-0.000150621	100 µA
0.0619507	22.1123	2.67578e-06	1	435	0.000288363	-0.000150621	100 µA
0.0643921	22.1611	2.7832e-06	1	436	0.000288363	-0.000150621	100 µA
0.0668335	22.2099	2.88757e-06	1	437	0.000288363	-0.000150621	100 µA
0.0692749	22.2588	2.99927e-06	1	438	0.000288363	-0.000150621	100 µA
0.0717163	22.3076	3.10486e-06	1	439	0.000288363	-0.000150621	100 µA
0.0741577	22.3564	3.22327e-06	1	440	0.000288363	-0.000150621	100 µA
0.0765991	22.4052	3.33496e-06	1	441	0.000288363	-0.000150621	100 µA
0.0790405	22.4541	3.45886e-06	1	442	0.000288363	-0.000150621	100 µA
0.0814819	22.5029	3.57849e-06	1	443	0.000288363	-0.000150621	100 µA
0.0839233	22.5517	3.70239e-06	1	444	0.000288363	-0.000150621	100 µA
0.0863647	22.6006	3.8269e-06	1	445	0.000288363	-0.000150621	100 µA
0.0888062	22.6494	3.9502e-06	1	446	0.000288363	-0.000150621	100 µA
0.0912476	22.6982	4.08447e-06	1	447	0.000288363	-0.000150621	100 µA
0.093689	22.747	4.20776e-06	1	448	0.000288363	-0.000150621	100 µA
0.0961304	22.7959	4.34662e-06	1	449	0.000288363	-0.000150621	100 µA
0.0985718	22.8447	4.47723e-06	1	450	0.000288363	-0.000150621	100 µA
0.101013	22.8935	4.61639e-06	1	451	0.000288363	-0.000150621	100 µA
0.103455	22.9424	4.75311e-06	1	452	0.000288363	-0.000150621	100 µA
0.105896	22.9912	4.89349e-06	1	453	0.000288363	-0.000150621	100 µA
0.108337	23.04	5.04456e-06	1	454	0.000288363	-0.000150621	100 µA
0.110779	23.0888	5.18494e-06	1	455	0.000288363	-0.000150621	100 µA
0.11322	23.1377	5.33752e-06	1	456	0.000288363	-0.000150621	100 µA
0.115662	23.1865	5.48096e-06	1	457	0.000288363	-0.000150621	100 µA
0.118103	23.2353	5.63965e-06	1	458	0.000288363	-0.000150621	100 µA
0.120544	23.2842	5.79224e-06	1	459	0.000288363	-0.000150621	100 µA
0.122986	23.333	5.95398e-06	1	460	0.000288363	-0.000150621	100 µA
0.125427	23.3818	6.10962e-06	1	461	0.000288363	-0.000150621	100 µA
0.127869	23.4306	6.26526e-06	1	462	0.000288363	-0.000150621	100 µA
0.13031	23.4795	6.43005e-06	1	463	0.000288363	-0.000150621	100 µA
0.132751	23.5283	6.58569e-06	1	464	0.000288363	-0.000150621	100 µA
0.135193	23.5771	6.74744e-06	1	465	0.000288363	-0.000150621	100 µA
0.137634	23.6259	6.90002e-06	1	466	0.000288363	-0.000150621	100 µA
0.140076	23.6748	7.06177e-06	1	467	0.000288363	-0.000150621	100 µA
0.142517	23.7236	7.22351e-06	1	468	0.000288363	-0.000150621	100 µA
0.144958	23.7724	7.39746e-06	1	469	0.000288363	-0.000150621	100 µA
0.1474	23.8213	7.55615e-06	1	470	0.000288363	-0.000150621	100 µA
0.149841	23.8701	7.72705e-06	1	471	0.000288363	-0.000150621	100 µA
0.152283	23.9189	7.901e-06	1	472	0.000288363	-0.000150621	100 µA
0.154724	23.9677	8.0658e-06	1	473	0.000288363	-0.000150621	100 µA
0.157166	24.0166	8.2428e-06	1	474	0.000288363	-0.000150621	100 µA
0.159607	24.0654	8.40759e-06	1	475	0.000288363	-0.000150621	100 µA
0.162048	24.1142	8.58459e-06	1	476	0.000288363	-0.000150621	100 µA
0.16449	24.1631	8.74939e-06	1	477	0.000288363	-0.000150621	100 µA
0.166931	24.2119	8.93555e-06	1	478	0.000288363	-0.000150621	100 µA
0.169373	24.2607	9.10339e-06	1	479	0.000288363	-0.000150621	100 µA
0.171814	24.3095	9.27124e-06	1	480	0.000288363	-0.000150621	100 µA
0.174255	24.3584	9.42993e-06	1	481	0.000288363	-0.000150621	100 µA
0.176697	24.4072	9.58862e-06	1	482	0.000288363	-0.000150621	100 µA
0.179138	24.456	9.75647e-06	1	483	0.000288363	-0.000150621	100 µA
0.18158	24.5049	9.90906e-06	1	484	0.000288363	-0.000150621	100 µA
0.184021	24.5537	1.0083e-05	1	485	0.000288363	-0.000150621	100 µA
0.186462	24.6025	1.02325e-05	1	486	0.000288363	-0.000150621	100 µA
0.188904	24.6513	1.04034e-05	1	487	0.000288363	-0.000150621	100 µA
0.191345	24.7002	1.0556e-05	1	488	0.000288363	-0.000150621	100 µA
0.193787	24.749	1.07025e-05	1	489	0.000288363	-0.000150621	100 µA
0.196228	24.7978	1.08551e-05	1	490	0.000288363	-0.000150621	100 µA
0.198669	24.8466	1.10016e-05	1	491	0.000288363	-0.000150621	100 µA
0.201111	24.8955	1.11481e-05	1	492	0.000288363	-0.000150621	100 µA
0.203552	24.9443	1.12701e-05	1	493	0.000288363	-0.000150621	100 µA
0.205994	24.9931	1.14075e-05	1	494	0.000288363	-0.000150621	100 µA
0.208435	25.042	1.15387e-05	1	495	0.000288363	-0.000150621	100 µA
0.210876	25.0908	1.16699e-05	1	496	0.000288363	-0.000150621	100 µA
0.213318	25.1396	1.17889e-05	1	497	0.000288363	-0.000150621	100 µA
0.215759	25.1884	1.18927e-05	1	498	0.000288363	-0.000150621	100 µA
0.218201	25.2373	1.20117e-05	1	499	0.000288363	-0.000150621	100 µA
0.220642	25.2861	1.21246e-05	1	500	0.000288363	-0.000150621	100 µA
0.223083	25.3349	1.22375e-05	1	501	0.000288363	-0.000150621	100 µA
0.225525	25.3838	1.23291e-05	1	502	0.000288363	-0.000150621	100 µA
0.227966	25.4326	1.24084e-05	1	503	0.000288363	-0.000150621	100 µA
0.230408	25.4814	1.24847e-05	1	504	0.000288363	-0.000150621	100 µA
0.232849	25.5302	1.2561e-05	1	505	0.000288363	-0.000150621	100 µA
0.235291	25.5791	1.26282e-05	1	506	0.000288363	-0.000150621	100 µA
0.237732	25.6279	1.2674e-05	1	507	0.000288363	-0.000150621	100 µA
0.240173	25.6767	1.27289e-05	1	508	0.000288363	-0.000150621	100 µA
0.242615	25.7256	1.27625e-05	1	509	0.000288363	-0.000150621	100 µA
0.245056	25.7744	1.27991e-05	1	510	0.000288363	-0.000150621	100 µA
0.247498	25.8232	1.28021e-05	1	511	0.000288363	-0.000150621	100 µA
0.249939	25.872	1.2851e-05	1	512	0.000288363	-0.000150621	100 µA
0.25238	25.9209	1.28784e-05	1	513	0.000288363	-0.000150621	100 µA
0.254822	25.9697	1.28906e-05	1	514	0.000288363	-0.000150621	100 µA
0.257263	26.0185	1.28937e-05	1	515	0.000288363	-0.000150621	100 µA
0.259705	26.0673	1.28906e-05	1	516	0.000288363	-0.000150621	100 µA
0.262146	26.1162	1.2915e-05	1	517	0.000288363	-0.000150621	100 µA
0.264587	26.165	1.28998e-05	1	518	0.000288363	-0.000150621	100 µA
0.267029	26.2138	1.28754e-05	1	519	0.000288363	-0.000150621	100 µA
0.26947	26.2627	1.28662e-05	1	520	0.000288363	-0.000150621	100 µA
0.271912	26.3115	1.2854e-05	1	521	0.000288363	-0.000150621	100 µA
0.274353	26.3603	1.28143e-05	1	522	0.000288363	-0.000150621	100 µA
0.276794	26.4091	1.2796e-05	1	523	0.000288363	-0.000150621	100 µA
0.279236	26.458	1.27716e-05	1	524	0.000288363	-0.000150621	100 µA
0.281677	26.5068	1.27289e-05	1	525	0.000288363	-0.000150621	100 µA
0.284119	26.5556	1.26892e-05	1	526	0.000288363	-0.000150621	100 µA
0.28656	26.6045	1.26617e-05	1	527	0.000288363	-0.000150621	100 µA
0.289001	26.6533	1.25793e-05	1	528	0.000288363	-0.000150621	100 µA
0.291443	26.7021	1.25702e-05	1	529	0.000288363	-0.000150621	100 µA
0.293884	26.7509	1.24786e-05	1	530	0.000288363	-0.000150621	100 µA
0.296326	26.7998	1.24176e-05	1	531	0.000288363	-0.000150621	100 µA
0.298767	26.8486	1.23474e-05	1	532	0.000288363	-0.000150621	100 µA
0.301208	26.8974	1.22894e-05	1	533	0.000288363	-0.000150621	100 µA
0.30365	26.9463	1.22192e-05	1	534	0.000288363	-0.000150621	100 µA
0.306091	26.9951	1.2146e-05	1	535	0.000288363	-0.000150621	100 µA
0.308533	27.0439	1.20453e-05	1	536	0.000288363	-0.000150621	100 µA
0.310974	27.0927	1.19598e-05	1	537	0.000288363	-0.000150621	100 µA
0.313416	27.1416	1.18988e-05	1	538	0.000288363	-0.000150621	100 µA
0.315857	27.1904	1.18164e-05	1	539	0.000288363	-0.000150621	100 µA
0.318298	27.2392	1.16943e-05	1	540	0.000288363	-0.000150621	100 µA
0.32074	27.288	1.16669e-05	1	541	0.000288363	-0.000150621	100 µA
0.323181	27.3369	1.16272e-05	1	542	0.000288363	-0.000150621	100 µA
0.325623	27.3857	1.15112e-05	1	543	0.000288363	-0.000150621	100 µA
0.328064	27.4345	1.14532e-05	1	544	0.000288363	-0.000150621	100 µA
0.330505	27.4834	1.13831e-05	1	545	0.000288363	-0.000150621	100 µA
0.332947	27.5322	1.12854e-05	1	546	0.000288363	-0.000150621	100 µA
0.335388	27.581	1.11908e-05	1	547	0.000288363	-0.000150621	100 µA
0.33783	27.6298	1.11298e-05	1	548	0.000288363	-0.000150621	100 µA
0.340271	27.6787	1.10718e-05	1	549	0.000288363	-0.000150621	100 µA
0.342712	27.7275	1.10077e-05	1	550	0.000288363	-0.000150621	100 µA
0.345154	27.7763	1.09009e-05	1	551	0.000288363	-0.000150621	100 µA
0.347595	27.8252	1.08337e-05	1	552	0.000288363	-0.000150621	100 µA
0.350037	27.874	1.07483e-05	1	553	0.000288363	-0.000150621	100 µA
0.352478	27.9228	1.06903e-05	1	554	0.000288363	-0.000150621	100 µA
0.354919	27.9716	1.05988e-05	1	555	0.000288363	-0.000150621	100 µA
0.357361	28.0205	1.0556e-05	1	556	0.000288363	-0.000150621	100 µA
0.359802	28.0693	1.04797e-05	1	557	0.000288363	-0.000150621	100 µA
0.362244	28.1181	1.0437e-05	1	558	0.000288363	-0.000150621	100 µA
0.364685	28.167	1.04065e-05	1	559	0.000288363	-0.000150621	100 µA
0.367126	28.2158	1.04187e-05	1	560	0.000288363	-0.000150621	100 µA
0.369568	28.2646	1.03607e-05	1	561	0.000288363	-0.000150621	100 µA
0.372009	28.3134	1.03088e-05	1	562	0.000288363	-0.000150621	100 µA
0.374451	28.3623	1.02386e-05	1	563	0.000288363	-0.000150621	100 µA
0.376892	28.4111	1.01746e-05	1	564	0.000288363	-0.000150621	100 µA
0.379333	28.4599	1.0202e-05	1	565	0.000288363	-0.000150621	100 µA
0.381775	28.5087	1.01532e-05	1	566	0.000288363	-0.000150621	100 µA
0.384216	28.5576	1.01471e-05	1	567	0.000288363	-0.000150621	100 µA
0.386658	28.6064	1.01013e-05	1	568	0.000288363	-0.000150621	100 µA
0.389099	28.6552	1.0083e-05	1	569	0.000288363	-0.000150621	100 µA
0.391541	28.7041	1.00739e-05	1	570	0.000288363	-0.000150621	100 µA
0.393982	28.7529	1.00372e-05	1	571	0.000288363	-0.000150621	100 µA
0.396423	28.8017	1.00067e-05	1	572	0.000288363	-0.000150621	100 µA
0.398865	28.8505	9.9884e-06	1	573	0.000288363	-0.000150621	100 µA
0.401306	28.8994	1.00098e-05	1	574	0.000288363	-0.000150621	100 µA
0.403748	28.9482	9.9762e-06	1	575	0.000288363	-0.000150621	100 µA
0.406189	28.997	9.9823e-06	1	576	0.000288363	-0.000150621	100 µA
0.40863	29.0459	9.96704e-06	1	577	0.000288363	-0.000150621	100 µA
0.411072	29.0947	9.93958e-06	1	578	0.000288363	-0.000150621	100 µA
0.413513	29.1435	9.94873e-06	1	579	0.000288363	-0.000150621	100 µA
0.415955	29.1923	1.00006e-05	1	580	0.000288363	-0.000150621	100 µA
0.418396	29.2412	9.96399e-06	1	581	0.000288363	-0.000150621	100 µA
0.420837	29.29	9.89075e-06	1	582	0.000288363	-0.000150621	100 µA
0.423279	29.3388	9.85107e-06	1	583	0.000288363	-0.000150621	100 µA
0.42572	29.3877	9.92126e-06	1	584	0.000288363	-0.000150621	100 µA
0.428162	29.4365	9.93042e-06	1	585	0.000288363	-0.000150621	100 µA
0.430603	29.4853	9.91821e-06	1	586	0.000288363	-0.000150621	100 µA
0.433044	29.5341	9.94263e-06	1	587	0.000288363	-0.000150621	100 µA
0.435486	29.583	9.94568e-06	1	588	0.000288363	-0.000150621	100 µA
0.437927	29.6318	9.95789e-06	1	589	0.000288363	-0.000150621	100 µA
0.440369	29.6806	1.00006e-05	1	590	0.000288363	-0.000150621	100 µA
0.44281	29.7294	1.00769e-05	1	591	0.000288363	-0.000150621	100 µA
0.445251	29.7783	1.01044e-05	1	592	0.000288363	-0.000150621	100 µA
0.447693	29.8271	1.01013e-05	1	593	0.000288363	-0.000150621	100 µA
0.450134	29.8759	1.0025e-05	1	594	0.000288363	-0.000150621	100 µA
0.452576	29.9248	1.00555e-05	1	595	0.000288363	-0.000150621	100 µA
0.455017	29.9736	1.00677e-05	1	596	0.000288363	-0.000150621	100 µA
0.457458	30.0224	1.00739e-05	1	597	0.000288363	-0.000150621	100 µA
0.4599	30.0712	1.01135e-05	1	598	0.000288363	-0.000150621	100 µA
0.462341	30.1201	1.01196e-05	1	599	0.000288363	-0.000150621	100 µA
0.464783	30.1689	1.01288e-05	1	600	0.000288363	-0.000150621	100 µA
0.467224	30.2177	1.0257e-05	1	601	0.000288363	-0.000150621	100 µA
0.469666	30.2666	1.03088e-05	1	602	0.000288363	-0.000150621	100 µA
0.472107	30.3154	1.02692e-05	1	603	0.000288363	-0.000150621	100 µA
0.474548	30.3642	1.03455e-05	1	604	0.000288363	-0.000150621	100 µA
0.47699	30.413	1.0379e-05	1	605	0.000288363	-0.000150621	100 µA
0.479431	30.4619	1.03638e-05	1	606	0.000288363	-0.000150621	100 µA
0.481873	30.5107	1.04126e-05	1	607	0.000288363	-0.000150621	100 µA
0.484314	30.5595	1.0379e-05	1	608	0.000288363	-0.000150621	100 µA
0.486755	30.6084	1.03973e-05	1	609	0.000288363	-0.000150621	100 µA
0.489197	30.6572	1.04523e-05	1	610	0.000288363	-0.000150621	100 µA
0.491638	30.706	1.05957e-05	1	611	0.000288363	-0.000150621	100 µA
0.49408	30.7548	1.05591e-05	1	612	0.000288363	-0.000150621	100 µA
0.496521	30.8037	1.05988e-05	1	613	0.000288363	-0.000150621	100 µA
0.498962	30.8525	1.06079e-05	1	614	0.000288363	-0.000150621	100 µA
0.501404	30.9013	1.0553e-05	1	615	0.000288363	-0.000150621	100 µA
0.503845	30.9501	1.0553e-05	1	616	0.000288363	-0.000150621	100 µA
0.506287	30.999	1.06293e-05	1	617	0.000288363	-0.000150621	100 µA
0.508728	31.0478	1.06781e-05	1	618	0.000288363	-0.000150621	100 µA
0.511169	31.0966	1.07117e-05	1	619	0.000288363	-0.000150621	100 µA
0.513611	31.1455	1.08276e-05	1	620	0.000288363	-0.000150621	100 µA
0.516052	31.1943	1.08063e-05	1	621	0.000288363	-0.000150621	100 µA
0.518494	31.2431	1.0965e-05	1	622	0.000288363	-0.000150621	100 µA
0.520935	31.2919	1.10565e-05	1	623	0.000288363	-0.000150621	100 µA
0.523376	31.3408	1.11328e-05	1	624	0.000288363	-0.000150621	100 µA
0.525818	31.3896	1.1087e-05	1	625	0.000288363	-0.000150621	100 µA
0.528259	31.4384	1.12579e-05	1	626	0.000288363	-0.000150621	100 µA
0.530701	31.4873	1.13556e-05	1	627	0.000288363	-0.000150621	100 µA
0.533142	31.5361	1.13281e-05	1	628	0.000288363	-0.000150621	100 µA
0.535583	31.5849	1.15387e-05	1	629	0.000288363	-0.000150621	100 µA
0.538025	31.6337	1.14655e-05	1	630	0.000288363	-0.000150621	100 µA
0.540466	31.6826	1.12823e-05	1	631	0.000288363	-0.000150621	100 µA
0.542908	31.7314	1.14258e-05	1	632	0.000288363	-0.000150621	100 µA
0.545349	31.7802	1.15967e-05	1	633	0.000288363	-0.000150621	100 µA
0.547791	31.8291	1.16058e-05	1	634	0.000288363	-0.000150621	100 µA
0.550232	31.8779	1.20117e-05	1	635	0.000288363	-0.000150621	100 µA
0.552673	31.9267	1.21063e-05	1	636	0.000288363	-0.000150621	100 µA
0.555115	31.9755	1.23566e-05	1	637	0.000288363	-0.000150621	100 µA
0.557556	32.0244	1.22559e-05	1	638	0.000288363	-0.000150621	100 µA
0.559998	32.0732	1.23932e-05	1	639	0.000288363	-0.000150621	100 µA
0.562439	32.122	1.24329e-05	1	640	0.000288363	-0.000150621	100 µA
0.56488	32.1708	1.26404e-05	1	641	0.000288363	-0.000150621	100 µA
0.567322	32.2197	1.27686e-05	1	642	0.000288363	-0.000150621	100 µA
0.569763	32.2685	1.30646e-05	1	643	0.000288363	-0.000150621	100 µA
0.572205	32.3173	1.31439e-05	1	644	0.000288363	-0.000150621	100 µA
0.574646	32.3662	1.33148e-05	1	645	0.000288363	-0.000150621	100 µA
0.577087	32.415	1.35284e-05	1	646	0.000288363	-0.000150621	100 µA
0.579529	32.4638	1.38336e-05	1	647	0.000288363	-0.000150621	100 µA
0.58197	32.5126	1.39069e-05	1	648	0.000288363	-0.000150621	100 µA
0.584412	32.5615	1.40076e-05	1	649	0.000288363	-0.000150621	100 µA
0.586853	32.6103	1.42273e-05	1	650	0.000288363	-0.000150621	100 µA
0.589294	32.6591	1.43188e-05	1	651	0.000288363	-0.000150621	100 µA
0.591736	32.708	1.45782e-05	1	652	0.000288363	-0.000150621	100 µA
0.594177	32.7568	1.45538e-05	1	653	0.000288363	-0.000150621	100 µA
0.596619	32.8056	1.48499e-05	1	654	0.000288363	-0.000150621	100 µA
0.59906	32.8544	1.49261e-05	1	655	0.000288363	-0.000150621	100 µA
0.601501	32.9033	1.5152e-05	1	656	0.000288363	-0.000150621	100 µA
0.603943	32.9521	1.53625e-05	1	657	0.000288363	-0.000150621	100 µA
0.606384	33.0009	1.55884e-05	1	658	0.000288363	-0.000150621	100 µA
0.608826	33.0498	1.56799e-05	1	659	0.000288363	-0.000150621	100 µA
0.611267	33.0986	1.58966e-05	1	660	0.000288363	-0.000150621	100 µA
0.613708	33.1474	1.6037e-05	1	661	0.000288363	-0.000150621	100 µA
0.61615	33.1962	1.62323e-05	1	662	0.000288363	-0.000150621	100 µA
0.618591	33.2451	1.64459e-05	1	663	0.000288363	-0.000150621	100 µA
0.621033	33.2939	1.66656e-05	1	664	0.000288363	-0.000150621	100 µA
0.623474	33.3427	1.67664e-05	1	665	0.000288363	-0.000150621	100 µA
0.625916	33.3915	1.68488e-05	1	666	0.000288363	-0.000150621	100 µA
0.628357	33.4404	1.70258e-05	1	667	0.000288363	-0.000150621	100 µA
0.630798	33.4892	1.71021e-05	1	668	0.000288363	-0.000150621	100 µA
0.63324	33.538	1.73279e-05	1	669	0.000288363	-0.000150621	100 µA
0.635681	33.5869	1.75079e-05	1	670	0.000288363	-0.000150621	100 µA
0.638123	33.6357	1.74377e-05	1	671	0.000288363	-0.000150621	100 µA
0.640564	33.6845	1.74713e-05	1	672	0.000288363	-0.000150621	100 µA
0.643005	33.7333	1.75446e-05	1	673	0.000288363	-0.000150621	100 µA
0.645447	33.7822	1.75476e-05	1	674	0.000288363	-0.000150621	100 µA
0.647888	33.831	1.7926e-05	1	675	0.000288363	-0.000150621	100 µA
0.65033	33.8798	1.79871e-05	1	676	0.000288363	-0.000150621	100 µA
0.652771	33.9287	1.84113e-05	1	677	0.000288363	-0.000150621	100 µA
0.655212	33.9775	1.84845e-05	1	678	0.000288363	-0.000150621	100 µA
0.657654	34.0263	1.85242e-05	1	679	0.000288363	-0.000150621	100 µA
0.660095	34.0751	1.86981e-05	1	680	0.000288363	-0.000150621	100 µA
0.662537	34.124	1.87683e-05	1	681	0.000288363	-0.000150621	100 µA
0.664978	34.1728	1.91589e-05	1	682	0.000288363	-0.000150621	100 µA
0.667419	34.2216	1.90613e-05	1	683	0.000288363	-0.000150621	100 µA
0.669861	34.2705	1.91101e-05	1	684	0.000288363	-0.000150621	100 µA
0.672302	34.3193	1.91162e-05	1	685	0.000288363	-0.000150621	100 µA
0.674744	34.3681	1.90308e-05	1	686	0.000288363	-0.000150621	100 µA
0.677185	34.4169	1.93024e-05	1	687	0.000288363	-0.000150621	100 µA
0.679626	34.4658	1.94885e-05	1	688	0.000288363	-0.000150621	100 µA
0.682068	34.5146	1.94397e-05	1	689	0.000288363	-0.000150621	100 µA
0.684509	34.5634	1.90521e-05	1	690	0.000288363	-0.000150621	100 µA
0.686951	34.6122	1.90613e-05	1	691	0.000288363	-0.000150621	100 µA
0.689392	34.6611	1.91681e-05	1	692	0.000288363	-0.000150621	100 µA
0.691833	34.7099	1.91315e-05	1	693	0.000288363	-0.000150621	100 µA
0.694275	34.7587	1.92139e-05	1	694	0.000288363	-0.000150621	100 µA
0.696716	34.8076	1.91071e-05	1	695	0.000288363	-0.000150621	100 µA
0.699158	34.8564	1.90155e-05	1	696	0.000288363	-0.000150621	100 µA
0.701599	34.9052	1.88934e-05	1	697	0.000288363	-0.000150621	100 µA
0.704041	34.954	1.8988e-05	1	698	0.000288363	-0.000150621	100 µA
0.706482	35.0029	1.89636e-05	1	699	0.000288363	-0.000150621	100 µA
0.708923	35.0517	1.88477e-05	1	700	0.000288363	-0.000150621	100 µA
0.711365	35.1005	1.87744e-05	1	701	0.000288363	-0.000150621	100 µA
0.713806	35.1494	1.87592e-05	1	702	0.000288363	-0.000150621	100 µA
0.716248	35.1982	1.87103e-05	1	703	0.000288363	-0.000150621	100 µA
0.718689	35.247	1.87256e-05	1	704	0.000288363	-0.000150621	100 µA
0.72113	35.2958	1.87714e-05	1	705	0.000288363	-0.000150621	100 µA
0.723572	35.3447	1.875e-05	1	706	0.000288363	-0.000150621	100 µA
0.726013	35.3935	1.88507e-05	1	707	0.000288363	-0.000150621	100 µA
0.728455	35.4423	1.88599e-05	1	708	0.000288363	-0.000150621	100 µA
0.730896	35.4912	1.88324e-05	1	709	0.000288363	-0.000150621	100 µA
0.733337	35.54	1.83929e-05	1	710	0.000288363	-0.000150621	100 µA
0.735779	35.5888	1.83655e-05	1	711	0.000288363	-0.000150621	100 µA
0.73822	35.6376	1.83685e-05	1	712	0.000288363	-0.000150621	100 µA
0.740662	35.6865	1.83258e-05	1	713	0.000288363	-0.000150621	100 µA
0.743103	35.7353	1.79687e-05	1	714	0.000288363	-0.000150621	100 µA
0.745544	35.7841	1.79077e-05	1	715	0.000288363	-0.000150621	100 µA
0.747986	35.8329	1.76117e-05	1	716	0.000288363	-0.000150621	100 µA
0.750427	35.8818	1.75537e-05	1	717	0.000288363	-0.000150621	100 µA
0.752869	35.9306	1.74469e-05	1	718	0.000288363	-0.000150621	100 µA
0.75531	35.9794	1.74194e-05	1	719	0.000288363	-0.000150621	100 µA
0.757751	36.0283	1.74316e-05	1	720	0.000288363	-0.000150621	100 µA
0.760193	36.0771	1.72821e-05	1	721	0.000288363	-0.000150621	100 µA
0.762634	36.1259	1.71448e-05	1	722	0.000288363	-0.000150621	100 µA
0.765076	36.1747	1.70319e-05	1	723	0.000288363	-0.000150621	100 µA
0.767517	36.2236	1.71387e-05	1	724	0.000288363	-0.000150621	100 µA
0.769958	36.2724	1.69678e-05	1	725	0.000288363	-0.000150621	100 µA
0.7724	36.3212	1.70105e-05	1	726	0.000288363	-0.000150621	100 µA
0.774841	36.3701	1.69891e-05	1	727	0.000288363	-0.000150621	100 µA
0.777283	36.4189	1.66382e-05	1	728	0.000288363	-0.000150621	100 µA
0.779724	36.4677	1.64886e-05	1	729	0.000288363	-0.000150621	100 µA
0.782166	36.5165	1.59851e-05	1	730	0.000288363	-0.000150621	100 µA
0.784607	36.5654	1.60034e-05	1	731	0.000288363	-0.000150621	100 µA
0.787048	36.6142	1.586e-05	1	732	0.000288363	-0.000150621	100 µA
0.78949	36.663	1.55365e-05	1	733	0.000288363	-0.000150621	100 µA
0.791931	36.7119	1.539e-05	1	734	0.000288363	-0.000150621	100 µA
0.794373	36.7607	1.51398e-05	1	735	0.000288363	-0.000150621	100 µA
0.796814	36.8095	1.492e-05	1	736	0.000288363	-0.000150621	100 µA
0.799255	36.8583	1.48041e-05	1	737	0.000288363	-0.000150621	100 µA
0.801697	36.9072	1.41876e-05	1	738	0.000288363	-0.000150621	100 µA
0.804138	36.956	1.42365e-05	1	739	0.000288363	-0.000150621	100 µA
0.80658	37.0048	1.40991e-05	1	740	0.000288363	-0.000150621	100 µA
0.809021	37.0536	1.38824e-05	1	741	0.000288363	-0.000150621	100 µA
0.811462	37.1025	1.37878e-05	1	742	0.000288363	-0.000150621	100 µA
0.813904	37.1513	1.35345e-05	1	743	0.000288363	-0.000150621	100 µA
0.816345	37.2001	1.31561e-05	1	744	0.000288363	-0.000150621	100 µA
0.818787	37.249	1.26556e-05	1	745	0.000288363	-0.000150621	100 µA
0.821228	37.2978	1.23596e-05	1	746	0.000288363	-0.000150621	100 µA
0.823669	37.3466	1.23688e-05	1	747	0.000288363	-0.000150621	100 µA
0.826111	37.3954	1.19751e-05	1	748	0.000288363	-0.000150621	100 µA
0.828552	37.4443	1.18866e-05	1	749	0.000288363	-0.000150621	100 µA
0.830994	37.4931	1.16913e-05	1	750	0.000288363	-0.000150621	100 µA
0.833435	37.5419	1.15906e-05	1	751	0.000288363	-0.000150621	100 µA
0.835876	37.5908	1.15875e-05	1	752	0.000288363	-0.000150621	100 µA
0.838318	37.6396	1.12762e-05	1	753	0.000288363	-0.000150621	100 µA
0.840759	37.6884	1.10199e-05	1	754	0.000288363	-0.000150621	100 µA
0.843201	37.7372	1.08093e-05	1	755	0.000288363	-0.000150621	100 µA
0.845642	37.7861	1.0556e-05	1	756	0.000288363	-0.000150621	100 µA
0.848083	37.8349	1.04706e-05	1	757	0.000288363	-0.000150621	100 µA
0.850525	37.8837	1.04065e-05	1	758	0.000288363	-0.000150621	100 µA
0.852966	37.9326	1.01929e-05	1	759	0.000288363	-0.000150621	100 µA
0.855408	37.9814	9.93042e-06	1	760	0.000288363	-0.000150621	100 µA
0.857849	38.0302	9.84802e-06	1	761	0.000288363	-0.000150621	100 µA
0.860291	38.079	9.76563e-06	1	762	0.000288363	-0.000150621	100 µA
0.862732	38.1279	9.71985e-06	1	763	0.000288363	-0.000150621	100 µA
0.865173	38.1767	9.67102e-06	1	764	0.000288363	-0.000150621	100 µA
0.867615	38.2255	9.54285e-06	1	765	0.000288363	-0.000150621	100 µA
0.870056	38.2743	9.48792e-06	1	766	0.000288363	-0.000150621	100 µA
0.872498	38.3232	9.47571e-06	1	767	0.000288363	-0.000150621	100 µA
0.874939	38.372	9.36584e-06	1	768	0.000288363	-0.000150621	100 µA
0.87738	38.4208	9.35974e-06	1	769	0.000288363	-0.000150621	100 µA
0.879822	38.4697	9.198e-06	1	770	0.000288363	-0.000150621	100 µA
0.882263	38.5185	9.17358e-06	1	771	0.000288363	-0.000150621	100 µA
0.884705	38.5673	9.1156e-06	1	772	0.000288363	-0.000150621	100 µA
0.887146	38.6161	9.06982e-06	1	773	0.000288363	-0.000150621	100 µA
0.889587	38.665	9.06677e-06	1	774	0.000288363	-0.000150621	100 µA
0.892029	38.7138	9.00269e-06	1	775	0.000288363	-0.000150621	100 µA
0.89447	38.7626	8.98132e-06	1	776	0.000288363	-0.000150621	100 µA
0.896912	38.8115	8.96301e-06	1	777	0.000288363	-0.000150621	100 µA
0.899353	38.8603	8.92029e-06	1	778	0.000288363	-0.000150621	100 µA
0.901794	38.9091	8.90503e-06	1	779	0.000288363	-0.000150621	100 µA
0.904236	38.9579	8.87451e-06	1	780	0.000288363	-0.000150621	100 µA
0.906677	39.0068	8.86536e-06	1	781	0.000288363	-0.000150621	100 µA
0.909119	39.0556	8.8501e-06	1	782	0.000288363	-0.000150621	100 µA
0.91156	39.1044	8.84094e-06	1	783	0.000288363	-0.000150621	100 µA
0.914001	39.1533	8.83179e-06	1	784	0.000288363	-0.000150621	100 µA
0.916443	39.2021	8.82263e-06	1	785	0.000288363	-0.000150621	100 µA
0.918884	39.2509	8.81653e-06	1	786	0.000288363	-0.000150621	100 µA
0.921326	39.2997	8.80432e-06	1	787	0.000288363	-0.000150621	100 µA
0.923767	39.3486	8.81042e-06	1	788	0.000288363	-0.000150621	100 µA
0.926208	39.3974	8.80432e-06	1	789	0.000288363	-0.000150621	100 µA
0.92865	39.4462	8.80737e-06	1	790	0.000288363	-0.000150621	100 µA
0.931091	39.495	8.80127e-06	1	791	0.000288363	-0.000150621	100 µA
0.933533	39.5439	8.79822e-06	1	792	0.000288363	-0.000150621	100 µA
0.935974	39.5927	8.80737e-06	1	793	0.000288363	-0.000150621	100 µA
0.938416	39.6415	8.82568e-06	1	794	0.000288363	-0.000150621	100 µA
0.940857	39.6904	8.85315e-06	1	795	0.000288363	-0.000150621	100 µA
0.943298	39.7392	8.87451e-06	1	796	0.000288363	-0.000150621	100 µA
0.94574	39.788	8.91418e-06	1	797	0.000288363	-0.000150621	100 µA
0.948181	39.8368	8.9325e-06	1	798	0.000288363	-0.000150621	100 µA
0.950623	39.8857	8.96301e-06	1	799	0.000288363	-0.000150621	100 µA
0.953064	39.9345	8.97827e-06	1	800	0.000288363	-0.000150621	100 µA
0.955505	39.9833	8.99963e-06	1	801	0.000288363	-0.000150621	100 µA
0.957947	40.0322	9.021e-06	1	802	0.000288363	-0.000150621	100 µA
0.960388	40.081	9.03931e-06	1	803	0.000288363	-0.000150621	100 µA
0.96283	40.1298	9.06677e-06	1	804	0.000288363	-0.000150621	100 µA
0.965271	40.1786	9.08203e-06	1	805	0.000288363	-0.000150621	100 µA
0.967712	40.2275	9.1095e-06	1	806	0.000288363	-0.000150621	100 µA
0.970154	40.2763	9.12781e-06	1	807	0.000288363	-0.000150621	100 µA
0.972595	40.3251	9.14917e-06	1	808	0.000288363	-0.000150621	100 µA
0.975037	40.374	9.16748e-06	1	809	0.000288363	-0.000150621	100 µA
0.977478	40.4228	9.17969e-06	1	810	0.000288363	-0.000150621	100 µA
0.979919	40.4716	9.20105e-06	1	811	0.000288363	-0.000150621	100 µA
0.982361	40.5204	9.20715e-06	1	812	0.000288363	-0.000150621	100 µA
0.984802	40.5693	9.22546e-06	1	813	0.000288363	-0.000150621	100 µA
0.987244	40.6181	9.23157e-06	1	814	0.000288363	-0.000150621	100 µA
0.989685	40.6669	9.24683e-06	1	815	0.000288363	-0.000150621	100 µA
0.992126	40.7157	9.24988e-06	1	816	0.000288363	-0.000150621	100 µA
0.994568	40.7646	9.25598e-06	1	817	0.000288363	-0.000150621	100 µA
0.997009	40.8134	9.26208e-06	1	818	0.000288363	-0.000150621	100 µA
0.999451	40.8622	9.27124e-06	1	819	0.000288363	-0.000150621	100 µA
1.00189	40.9111	9.2926e-06	1	820	0.000288363	-0.000150621	100 µA
0.999451	40.9599	9.19495e-06	1	821	0.000288363	-0.000150621	100 µA
0.997009	41.0087	9.10645e-06	1	822	0.000288363	-0.000150621	100 µA
0.994568	41.0575	9.01184e-06	1	823	0.000288363	-0.000150621	100 µA
0.992126	41.1064	8.92944e-06	1	824	0.000288363	-0.000150621	100 µA
0.989685	41.1552	8.84399e-06	1	825	0.000288363	-0.000150621	100 µA
0.987244	41.204	8.74939e-06	1	826	0.000288363	-0.000150621	100 µA
0.984802	41.2529	8.66394e-06	1	827	0.000288363	-0.000150621	100 µA
0.982361	41.3017	8.56934e-06	1	828	0.000288363	-0.000150621	100 µA
0.979919	41.3505	8.49609e-06	1	829	0.000288363	-0.000150621	100 µA
0.977478	41.3993	8.40759e-06	1	830	0.000288363	-0.000150621	100 µA
0.975037	41.4482	8.3374e-06	1	831	0.000288363	-0.000150621	100 µA
0.972595	41.497	8.25806e-06	1	832	0.000288363	-0.000150621	100 µA
0.970154	41.5458	8.18787e-06	1	833	0.000288363	-0.000150621	100 µA
0.967712	41.5947	8.12378e-06	1	834	0.000288363	-0.000150621	100 µA
0.965271	41.6435	8.05054e-06	1	835	0.000288363	-0.000150621	100 µA
0.96283	41.6923	7.99255e-06	1	836	0.000288363	-0.000150621	100 µA
0.960388	41.7411	7.92542e-06	1	837	0.000288363	-0.000150621	100 µA
0.957947	41.79	7.87964e-06	1	838	0.000288363	-0.000150621	100 µA
0.955505	41.8388	7.8186e-06	1	839	0.000288363	-0.000150621	100 µA
0.953064	41.8876	7.76978e-06	1	840	0.000288363	-0.000150621	100 µA
0.950623	41.9364	7.72095e-06	1	841	0.000288363	-0.000150621	100 µA
0.948181	41.9853	7.67212e-06	1	842	0.000288363	-0.000150621	100 µA
0.94574	42.0341	7.62939e-06	1	843	0.000288363	-0.000150621	100 µA
0.943298	42.0829	7.57446e-06	1	844	0.000288363	-0.000150621	100 µA
0.940857	42.1318	7.54089e-06	1	845	0.000288363	-0.000150621	100 µA
0.938416	42.1806	7.49207e-06	1	846	0.000288363	-0.000150621	100 µA
0.935974	42.2294	7.45544e-06	1	847	0.000288363	-0.000150621	100 µA
0.933533	42.2782	7.40967e-06	1	848	0.000288363	-0.000150621	100 µA
0.931091	42.3271	7.36694e-06	1	849	0.000288363	-0.000150621	100 µA
0.92865	42.3759	7.33643e-06	1	850	0.000288363	-0.000150621	100 µA
0.926208	42.4247	7.2998e-06	1	851	0.000288363	-0.000150621	100 µA
0.923767	42.4736	7.27234e-06	1	852	0.000288363	-0.000150621	100 µA
0.921326	42.5224	7.23267e-06	1	853	0.000288363	-0.000150621	100 µA
0.918884	42.5712	7.2113e-06	1	854	0.000288363	-0.000150621	100 µA
0.916443	42.62	7.17468e-06	1	855	0.000288363	-0.000150621	100 µA
0.914001	42.6689	7.15027e-06	1	856	0.000288363	-0.000150621	100 µA
0.91156	42.7177	7.11975e-06	1	857	0.000288363	-0.000150621	100 µA
0.909119	42.7665	7.09229e-06	1	858	0.000288363	-0.000150621	100 µA
0.906677	42.8154	7.07092e-06	1	859	0.000288363	-0.000150621	100 µA
0.904236	42.8642	7.0343e-06	1	860	0.000288363	-0.000150621	100 µA
0.901794	42.913	7.01904e-06	1	861	0.000288363	-0.000150621	100 µA
0.899353	42.9618	6.97937e-06	1	862	0.000288363	-0.000150621	100 µA
0.896912	43.0107	6.96106e-06	1	863	0.000288363	-0.000150621	100 µA
0.89447	43.0595	6.92444e-06	1	864	0.000288363	-0.000150621	100 µA
0.892029	43.1083	6.89392e-06	1	865	0.000288363	-0.000150621	100 µA
0.889587	43.1571	6.86035e-06	1	866	0.000288363	-0.000150621	100 µA
0.887146	43.206	6.82678e-06	1	867	0.000288363	-0.000150621	100 µA
0.884705	43.2548	6.80237e-06	1	868	0.000288363	-0.000150621	100 µA
0.882263	43.3036	6.75659e-06	1	869	0.000288363	-0.000150621	100 µA
0.879822	43.3525	6.73523e-06	1	870	0.000288363	-0.000150621	100 µA
0.87738	43.4013	6.6925e-06	1	871	0.000288363	-0.000150621	100 µA
0.874939	43.4501	6.66504e-06	1	872	0.000288363	-0.000150621	100 µA
0.872498	43.4989	6.62842e-06	1	873	0.000288363	-0.000150621	100 µA
0.870056	43.5478	6.59485e-06	1	874	0.000288363	-0.000150621	100 µA
0.867615	43.5966	6.55823e-06	1	875	0.000288363	-0.000150621	100 µA
0.865173	43.6454	6.52466e-06	1	876	0.000288363	-0.000150621	100 µA
0.862732	43.6943	6.49719e-06	1	877	0.000288363	-0.000150621	100 µA
0.860291	43.7431	6.45752e-06	1	878	0.000288363	-0.000150621	100 µA
0.857849	43.7919	6.43311e-06	1	879	0.000288363	-0.000150621	100 µA
0.855408	43.8407	6.39648e-06	1	880	0.000288363	-0.000150621	100 µA
0.852966	43.8896	6.37207e-06	1	881	0.000288363	-0.000150621	100 µA
0.850525	43.9384	6.34766e-06	1	882	0.000288363	-0.000150621	100 µA
0.848083	43.9872	6.32324e-06	1	883	0.000288363	-0.000150621	100 µA
0.845642	44.0361	6.30188e-06	1	884	0.000288363	-0.000150621	100 µA
0.843201	44.0849	6.27747e-06	1	885	0.000288363	-0.000150621	100 µA
0.840759	44.1337	6.26526e-06	1	886	0.000288363	-0.000150621	100 µA
0.838318	44.1825	6.23779e-06	1	887	0.000288363	-0.000150621	100 µA
0.835876	44.2314	6.22253e-06	1	888	0.000288363	-0.000150621	100 µA
0.833435	44.2802	6.20422e-06	1	889	0.000288363	-0.000150621	100 µA
0.830994	44.329	6.18591e-06	1	890	0.000288363	-0.000150621	100 µA
0.828552	44.3778	6.1676e-06	1	891	0.000288363	-0.000150621	100 µA
0.826111	44.4267	6.14319e-06	1	892	0.000288363	-0.000150621	100 µA
0.823669	44.4755	6.13403e-06	1	893	0.000288363	-0.000150621	100 µA
0.821228	44.5243	6.11267e-06	1	894	0.000288363	-0.000150621	100 µA
0.818787	44.5732	6.10352e-06	1	895	0.000288363	-0.000150621	100 µA
0.816345	44.622	6.08215e-06	1	896	0.000288363	-0.000150621	100 µA
0.813904	44.6708	6.06079e-06	1	897	0.000288363	-0.000150621	100 µA
0.811462	44.7196	6.03638e-06	1	898	0.000288363	-0.000150621	100 µA
0.809021	44.7685	6.01196e-06	1	899	0.000288363	-0.000150621	100 µA
0.80658	44.8173	5.9845e-06	1	900	0.000288363	-0.000150621	100 µA
0.804138	44.8661	5.94788e-06	1	901	0.000288363	-0.000150621	100 µA
0.801697	44.915	5.92651e-06	1	902	0.000288363	-0.000150621	100 µA
0.799255	44.9638	5.88684e-06	1	903	0.000288363	-0.000150621	100 µA
0.796814	45.0126	5.86853e-06	1	904	0.000288363	-0.000150621	100 µA
0.794373	45.0614	5.83496e-06	1	905	0.000288363	-0.000150621	100 µA
0.791931	45.1103	5.81055e-06	1	906	0.000288363	-0.000150621	100 µA
0.78949	45.1591	5.78308e-06	1	907	0.000288363	-0.000150621	100 µA
0.787048	45.2079	5.74951e-06	1	908	0.000288363	-0.000150621	100 µA
0.784607	45.2568	5.7251e-06	1	909	0.000288363	-0.000150621	100 µA
0.782166	45.3056	5.68848e-06	1	910	0.000288363	-0.000150621	100 µA
0.779724	45.3544	5.66406e-06	1	911	0.000288363	-0.000150621	100 µA
0.777283	45.4032	5.62744e-06	1	912	0.000288363	-0.000150621	100 µA
0.774841	45.4521	5.59998e-06	1	913	0.000288363	-0.000150621	100 µA
0.7724	45.5009	5.5603e-06	1	914	0.000288363	-0.000150621	100 µA
0.769958	45.5497	5.52979e-06	1	915	0.000288363	-0.000150621	100 µA
0.767517	45.5985	5.50842e-06	1	916	0.000288363	-0.000150621	100 µA
0.765076	45.6474	5.48096e-06	1	917	0.000288363	-0.000150621	100 µA
0.762634	45.6962	5.4657e-06	1	918	0.000288363	-0.000150621	100 µA
0.760193	45.745	5.44128e-06	1	919	0.000288363	-0.000150621	100 µA
0.757751	45.7939	5.42908e-06	1	920	0.000288363	-0.000150621	100 µA
0.75531	45.8427	5.40771e-06	1	921	0.000288363	-0.000150621	100 µA
0.752869	45.8915	5.39856e-06	1	922	0.000288363	-0.000150621	100 µA
0.750427	45.9403	5.38025e-06	1	923	0.000288363	-0.000150621	100 µA
0.747986	45.9892	5.36194e-06	1	924	0.000288363	-0.000150621	100 µA
0.745544	46.038	5.34363e-06	1	925	0.000288363	-0.000150621	100 µA
0.743103	46.0868	5.31616e-06	1	926	0.000288363	-0.000150621	100 µA
0.740662	46.1357	5.3009e-06	1	927	0.000288363	-0.000150621	100 µA
0.73822	46.1845	5.27344e-06	1	928	0.000288363	-0.000150621	100 µA
0.735779	46.2333	5.25818e-06	1	929	0.000288363	-0.000150621	100 µA
0.733337	46.2821	5.23682e-06	1	930	0.000288363	-0.000150621	100 µA
0.730896	46.331	5.21545e-06	1	931	0.000288363	-0.000150621	100 µA
0.728455	46.3798	5.19409e-06	1	932	0.000288363	-0.000150621	100 µA
0.726013	46.4286	5.16357e-06	1	933	0.000288363	-0.000150621	100 µA
0.723572	46.4775	5.14832e-06	1	934	0.000288363	-0.000150621	100 µA
0.72113	46.5263	5.11475e-06	1	935	0.000288363	-0.000150621	100 µA
0.718689	46.5751	5.09033e-06	1	936	0.000288363	-0.000150621	100 µA
0.716248	46.6239	5.05371e-06	1	937	0.000288363	-0.000150621	100 µA
0.713806	46.6728	5.02625e-06	1	938	0.000288363	-0.000150621	100 µA
0.711365	46.7216	4.99573e-06	1	939	0.000288363	-0.000150621	100 µA
0.708923	46.7704	4.95911e-06	1	940	0.000288363	-0.000150621	100 µA
0.706482	46.8192	4.92554e-06	1	941	0.000288363	-0.000150621	100 µA
0.704041	46.8681	4.888e-06	1	942	0.000288363	-0.000150621	100 µA
0.701599	46.9169	4.86176e-06	1	943	0.000288363	-0.000150621	100 µA
0.699158	46.9657	4.82758e-06	1	944	0.000288363	-0.000150621	100 µA
0.696716	47.0146	4.80377e-06	1	945	0.000288363	-0.000150621	100 µA
0.694275	47.0634	4.7757e-06	1	946	0.000288363	-0.000150621	100 µA
0.691833	47.1122	4.75586e-06	1	947	0.000288363	-0.000150621	100 µA
0.689392	47.161	4.74335e-06	1	948	0.000288363	-0.000150621	100 µA
0.686951	47.2099	4.72046e-06	1	949	0.000288363	-0.000150621	100 µA
0.684509	47.2587	4.70032e-06	1	950	0.000288363	-0.000150621	100 µA
0.682068	47.3075	4.66858e-06	1	951	0.000288363	-0.000150621	100 µA
0.679626	47.3564	4.65118e-06	1	952	0.000288363	-0.000150621	100 µA
0.677185	47.4052	4.61884e-06	1	953	0.000288363	-0.000150621	100 µA
0.674744	47.454	4.599e-06	1	954	0.000288363	-0.000150621	100 µA
0.672302	47.5028	4.58008e-06	1	955	0.000288363	-0.000150621	100 µA
0.669861	47.5517	4.58618e-06	1	956	0.000288363	-0.000150621	100 µA
0.667419	47.6005	4.57275e-06	1	957	0.000288363	-0.000150621	100 µA
0.664978	47.6493	4.55566e-06	1	958	0.000288363	-0.000150621	100 µA
0.662537	47.6982	4.53918e-06	1	959	0.000288363	-0.000150621	100 µA
0.660095	47.747	4.51385e-06	1	960	0.000288363	-0.000150621	100 µA
0.657654	47.7958	4.51172e-06	1	961	0.000288363	-0.000150621	100 µA
0.655212	47.8446	4.48212e-06	1	962	0.000288363	-0.000150621	100 µA
0.652771	47.8935	4.44885e-06	1	963	0.000288363	-0.000150621	100 µA
0.65033	47.9423	4.43634e-06	1	964	0.000288363	-0.000150621	100 µA
0.647888	47.9911	4.41498e-06	1	965	0.000288363	-0.000150621	100 µA
0.645447	48.0399	4.39789e-06	1	966	0.000288363	-0.000150621	100 µA
0.643005	48.0888	4.37103e-06	1	967	0.000288363	-0.000150621	100 µA
0.640564	48.1376	4.35211e-06	1	968	0.000288363	-0.000150621	100 µA
0.638123	48.1864	4.32648e-06	1	969	0.000288363	-0.000150621	100 µA
0.635681	48.2353	4.32159e-06	1	970	0.000288363	-0.000150621	100 µA
0.63324	48.2841	4.31e-06	1	971	0.000288363	-0.000150621	100 µA
0.630798	48.3329	4.29535e-06	1	972	0.000288363	-0.000150621	100 µA
0.628357	48.3817	4.27124e-06	1	973	0.000288363	-0.000150621	100 µA
0.625916	48.4306	4.25018e-06	1	974	0.000288363	-0.000150621	100 µA
0.623474	48.4794	4.23584e-06	1	975	0.000288363	-0.000150621	100 µA
0.621033	48.5282	4.20471e-06	1	976	0.000288363	-0.000150621	100 µA
0.618591	48.5771	4.18488e-06	1	977	0.000288363	-0.000150621	100 µA
0.61615	48.6259	4.15466e-06	1	978	0.000288363	-0.000150621	100 µA
0.613708	48.6747	4.12811e-06	1	979	0.000288363	-0.000150621	100 µA
0.611267	48.7235	4.1037e-06	1	980	0.000288363	-0.000150621	100 µA
0.608826	48.7724	4.08386e-06	1	981	0.000288363	-0.000150621	100 µA
0.606384	48.8212	4.06738e-06	1	982	0.000288363	-0.000150621	100 µA
0.603943	48.87	4.03381e-06	1	983	0.000288363	-0.000150621	100 µA
0.601501	48.9189	4.00787e-06	1	984	0.000288363	-0.000150621	100 µA
0.59906	48.9677	3.97614e-06	1	985	0.000288363	-0.000150621	100 µA
0.596619	49.0165	3.9679e-06	1	986	0.000288363	-0.000150621	100 µA
0.594177	49.0653	3.94287e-06	1	987	0.000288363	-0.000150621	100 µA
0.591736	49.1142	3.91663e-06	1	988	0.000288363	-0.000150621	100 µA
0.589294	49.163	3.89008e-06	1	989	0.000288363	-0.000150621	100 µA
0.586853	49.2118	3.86078e-06	1	990	0.000288363	-0.000150621	100 µA
0.584412	49.2606	3.84308e-06	1	991	0.000288363	-0.000150621	100 µA
0.58197	49.3095	3.81104e-06	1	992	0.000288363	-0.000150621	100 µA
0.579529	49.3583	3.78906e-06	1	993	0.000288363	-0.000150621	100 µA
0.577087	49.4071	3.76007e-06	1	994	0.000288363	-0.000150621	100 µA
0.574646	49.456	3.73993e-06	1	995	0.000288363	-0.000150621	100 µA
0.572205	49.5048	3.71613e-06	1	996	0.000288363	-0.000150621	100 µA
0.569763	49.5536	3.69171e-06	1	997	0.000288363	-0.000150621	100 µA
0.567322	49.6024	3.67249e-06	1	998	0.000288363	-0.000150621	100 µA
0.56488	49.6513	3.64441e-06	1	999	0.000288363	-0.000150621	100 µA
0.562439	49.7001	3.63251e-06	1	1000	0.000288363	-0.000150621	100 µA
0.559998	49.7489	3.59711e-06	1	1001	0.000288363	-0.000150621	100 µA
0.557556	49.7978	3.57697e-06	1	1002	0.000288363	-0.000150621	100 µA
0.555115	49.8466	3.55255e-06	1	1003	0.000288363	-0.000150621	100 µA
0.552673	49.8954	3.53149e-06	1	1004	0.000288363	-0.000150621	100 µA
0.550232	49.9442	3.50616e-06	1	1005	0.000288363	-0.000150621	100 µA
0.547791	49.9931	3.48389e-06	1	1006	0.000288363	-0.000150621	100 µA
0.545349	50.0419	3.46283e-06	1	1007	0.000288363	-0.000150621	100 µA
0.542908	50.0907	3.44238e-06	1	1008	0.000288363	-0.000150621	100 µA
0.540466	50.1396	3.42133e-06	1	1009	0.000288363	-0.000150621	100 µA
0.538025	50.1884	3.38867e-06	1	1010	0.000288363	-0.000150621	100 µA
0.535583	50.2372	3.37128e-06	1	1011	0.000288363	-0.000150621	100 µA
0.533142	50.286	3.34412e-06	1	1012	0.000288363	-0.000150621	100 µA
0.530701	50.3349	3.32611e-06	1	1013	0.000288363	-0.000150621	100 µA
0.528259	50.3837	3.302e-06	1	1014	0.000288363	-0.000150621	100 µA
0.525818	50.4325	3.27576e-06	1	1015	0.000288363	-0.000150621	100 µA
0.523376	50.4813	3.25439e-06	1	1016	0.000288363	-0.000150621	100 µA
0.520935	50.5302	3.22723e-06	1	1017	0.000288363	-0.000150621	100 µA
0.518494	50.579	3.21106e-06	1	1018	0.000288363	-0.000150621	100 µA
0.516052	50.6278	3.17841e-06	1	1019	0.000288363	-0.000150621	100 µA
0.513611	50.6767	3.16467e-06	1	1020	0.000288363	-0.000150621	100 µA
0.511169	50.7255	3.13812e-06	1	1021	0.000288363	-0.000150621	100 µA
0.508728	50.7743	3.11493e-06	1	1022	0.000288363	-0.000150621	100 µA
0.506287	50.8231	3.09204e-06	1	1023	0.000288363	-0.000150621	100 µA
0.503845	50.872	3.06305e-06	1	1024	0.000288363	-0.000150621	100 µA
0.501404	50.9208	3.04901e-06	1	1025	0.000288363	-0.000150621	100 µA
0.498962	50.9696	3.01361e-06	1	1026	0.000288363	-0.000150621	100 µA
0.496521	51.0185	3.0014e-06	1	1027	0.000288363	-0.000150621	100 µA
0.49408	51.0673	2.96844e-06	1	1028	0.000288363	-0.000150621	100 µA
0.491638	51.1161	2.95288e-06	1	1029	0.000288363	-0.000150621	100 µA
0.489197	51.1649	2.93091e-06	1	1030	0.000288363	-0.000150621	100 µA
0.486755	51.2138	2.90283e-06	1	1031	0.000288363	-0.000150621	100 µA
0.484314	51.2626	2.88177e-06	1	1032	0.000288363	-0.000150621	100 µA
0.481873	51.3114	2.85492e-06	1	1033	0.000288363	-0.000150621	100 µA
0.479431	51.3603	2.83051e-06	1	1034	0.000288363	-0.000150621	100 µA
0.47699	51.4091	2.79938e-06	1	1035	0.000288363	-0.000150621	100 µA
0.474548	51.4579	2.78595e-06	1	1036	0.000288363	-0.000150621	100 µA
0.472107	51.5067	2.76306e-06	1	1037	0.000288363	-0.000150621	100 µA
0.469666	51.5556	2.7359e-06	1	1038	0.000288363	-0.000150621	100 µA
0.467224	51.6044	2.71362e-06	1	1039	0.000288363	-0.000150621	100 µA
0.464783	51.6532	2.68646e-06	1	1040	0.000288363	-0.000150621	100 µA
0.462341	51.702	2.67029e-06	1	1041	0.000288363	-0.000150621	100 µA
0.4599	51.7509	2.63611e-06	1	1042	0.000288363	-0.000150621	100 µA
0.457458	51.7997	2.61444e-06	1	1043	0.000288363	-0.000150621	100 µA
0.455017	51.8485	2.5827e-06	1	1044	0.000288363	-0.000150621	100 µA
0.452576	51.8974	2.56744e-06	1	1045	0.000288363	-0.000150621	100 µA
0.450134	51.9462	2.54517e-06	1	1046	0.000288363	-0.000150621	100 µA
0.447693	51.995	2.52106e-06	1	1047	0.000288363	-0.000150621	100 µA
0.445251	52.0438	2.49695e-06	1	1048	0.000288363	-0.000150621	100 µA
0.44281	52.0927	2.46735e-06	1	1049	0.000288363	-0.000150621	100 µA
0.440369	52.1415	2.44537e-06	1	1050	0.000288363	-0.000150621	100 µA
0.437927	52.1903	2.41486e-06	1	1051	0.000288363	-0.000150621	100 µA
0.435486	52.2392	2.3999e-06	1	1052	0.000288363	-0.000150621	100 µA
0.433044	52.288	2.36786e-06	1	1053	0.000288363	-0.000150621	100 µA
0.430603	52.3368	2.34741e-06	1	1054	0.000288363	-0.000150621	100 µA
0.428162	52.3856	2.31873e-06	1	1055	0.000288363	-0.000150621	100 µA
0.42572	52.4345	2.3111e-06	1	1056	0.000288363	-0.000150621	100 µA
0.423279	52.4833	2.29187e-06	1	1057	0.000288363	-0.000150621	100 µA
0.420837	52.5321	2.26379e-06	1	1058	0.000288363	-0.000150621	100 µA
0.418396	52.581	2.24091e-06	1	1059	0.000288363	-0.000150621	100 µA
0.415955	52.6298	2.21069e-06	1	1060	0.000288363	-0.000150621	100 µA
0.413513	52.6786	2.19177e-06	1	1061	0.000288363	-0.000150621	100 µA
0.411072	52.7274	2.17194e-06	1	1062	0.000288363	-0.000150621	100 µA
0.40863	52.7763	2.14813e-06	1	1063	0.000288363	-0.000150621	100 µA
0.406189	52.8251	2.11914e-06	1	1064	0.000288363	-0.000150621	100 µA
0.403748	52.8739	2.10541e-06	1	1065	0.000288363	-0.000150621	100 µA
0.401306	52.9227	2.07977e-06	1	1066	0.000288363	-0.000150621	100 µA
0.398865	52.9716	2.04651e-06	1	1067	0.000288363	-0.000150621	100 µA
0.396423	53.0204	2.02057e-06	1	1068	0.000288363	-0.000150621	100 µA
0.393982	53.0692	1.98242e-06	1	1069	0.000288363	-0.000150621	100 µA
0.391541	53.1181	1.96259e-06	1	1070	0.000288363	-0.000150621	100 µA
0.389099	53.1669	1.92902e-06	1	1071	0.000288363	-0.000150621	100 µA
0.386658	53.2157	1.91406e-06	1	1072	0.000288363	-0.000150621	100 µA
0.384216	53.2645	1.89606e-06	1	1073	0.000288363	-0.000150621	100 µA
0.381775	53.3134	1.86951e-06	1	1074	0.000288363	-0.000150621	100 µA
0.379333	53.3622	1.85028e-06	1	1075	0.000288363	-0.000150621	100 µA
0.376892	53.411	1.82373e-06	1	1076	0.000288363	-0.000150621	100 µA
0.374451	53.4599	1.80634e-06	1	1077	0.000288363	-0.000150621	100 µA
0.372009	53.5087	1.77551e-06	1	1078	0.000288363	-0.000150621	100 µA
0.369568	53.5575	1.76025e-06	1	1079	0.000288363	-0.000150621	100 µA
0.367126	53.6063	1.73462e-06	1	1080	0.000288363	-0.000150621	100 µA
0.364685	53.6552	1.70868e-06	1	1081	0.000288363	-0.000150621	100 µA
0.362244	53.704	1.69647e-06	1	1082	0.000288363	-0.000150621	100 µA
0.359802	53.7528	1.66809e-06	1	1083	0.000288363	-0.000150621	100 µA
0.357361	53.8017	1.65222e-06	1	1084	0.000288363	-0.000150621	100 µA
0.354919	53.8505	1.62598e-06	1	1085	0.000288363	-0.000150621	100 µA
0.352478	53.8993	1.60706e-06	1	1086	0.000288363	-0.000150621	100 µA
0.350037	53.9481	1.57776e-06	1	1087	0.000288363	-0.000150621	100 µA
0.347595	53.997	1.56097e-06	1	1088	0.000288363	-0.000150621	100 µA
0.345154	54.0458	1.53412e-06	1	1089	0.000288363	-0.000150621	100 µA
0.342712	54.0946	1.50513e-06	1	1090	0.000288363	-0.000150621	100 µA
0.340271	54.1434	1.48926e-06	1	1091	0.000288363	-0.000150621	100 µA
0.33783	54.1923	1.45844e-06	1	1092	0.000288363	-0.000150621	100 µA
0.335388	54.2411	1.44501e-06	1	1093	0.000288363	-0.000150621	100 µA
0.332947	54.2899	1.41479e-06	1	1094	0.000288363	-0.000150621	100 µA
0.330505	54.3388	1.39923e-06	1	1095	0.000288363	-0.000150621	100 µA
0.328064	54.3876	1.3736e-06	1	1096	0.000288363	-0.000150621	100 µA
0.325623	54.4364	1.35254e-06	1	1097	0.000288363	-0.000150621	100 µA
0.323181	54.4852	1.3324e-06	1	1098	0.000288363	-0.000150621	100 µA
0.32074	54.5341	1.30646e-06	1	1099	0.000288363	-0.000150621	100 µA
0.318298	54.5829	1.28998e-06	1	1100	0.000288363	-0.000150621	100 µA
0.315857	54.6317	1.2616e-06	1	1101	0.000288363	-0.000150621	100 µA
0.313416	54.6806	1.24969e-06	1	1102	0.000288363	-0.000150621	100 µA
0.310974	54.7294	1.22131e-06	1	1103	0.000288363	-0.000150621	100 µA
0.308533	54.7782	1.19934e-06	1	1104	0.000288363	-0.000150621	100 µA
0.306091	54.827	1.18011e-06	1	1105	0.000288363	-0.000150621	100 µA
0.30365	54.8759	1.1554e-06	1	1106	0.000288363	-0.000150621	100 µA
0.301208	54.9247	1.13983e-06	1	1107	0.000288363	-0.000150621	100 µA
0.298767	54.9735	1.11237e-06	1	1108	0.000288363	-0.000150621	100 µA
0.296326	55.0224	1.09802e-06	1	1109	0.000288363	-0.000150621	100 µA
0.293884	55.0712	1.0733e-06	1	1110	0.000288363	-0.000150621	100 µA
0.291443	55.12	1.06049e-06	1	1111	0.000288363	-0.000150621	100 µA
0.289001	55.1688	1.03424e-06	1	1112	0.000288363	-0.000150621	100 µA
0.28656	55.2177	1.0141e-06	1	1113	0.000288363	-0.000150621	100 µA
0.284119	55.2665	9.93652e-07	1	1114	0.000288363	-0.000150621	100 µA
0.281677	55.3153	9.71985e-07	1	1115	0.000288363	-0.000150621	100 µA
0.279236	55.3641	9.56421e-07	1	1116	0.000288363	-0.000150621	100 µA
0.276794	55.413	9.2926e-07	1	1117	0.000288363	-0.000150621	100 µA
0.274353	55.4618	9.13391e-07	1	1118	0.000288363	-0.000150621	100 µA
0.271912	55.5106	8.88062e-07	1	1119	0.000288363	-0.000150621	100 µA
0.26947	55.5595	8.70056e-07	1	1120	0.000288363	-0.000150621	100 µA
0.267029	55.6083	8.46558e-07	1	1121	0.000288363	-0.000150621	100 µA
0.264587	55.6571	8.27332e-07	1	1122	0.000288363	-0.000150621	100 µA
0.262146	55.7059	8.09021e-07	1	1123	0.000288363	-0.000150621	100 µA
0.259705	55.7548	7.83386e-07	1	1124	0.000288363	-0.000150621	100 µA
0.257263	55.8036	7.70569e-07	1	1125	0.000288363	-0.000150621	100 µA
0.254822	55.8524	7.41272e-07	1	1126	0.000288363	-0.000150621	100 µA
0.25238	55.9013	7.2876e-07	1	1127	0.000288363	-0.000150621	100 µA
0.249939	55.9501	7.0343e-07	1	1128	0.000288363	-0.000150621	100 µA
0.247498	55.9989	6.90308e-07	1	1129	0.000288363	-0.000150621	100 µA
0.245056	56.0477	6.6803e-07	1	1130	0.000288363	-0.000150621	100 µA
0.242615	56.0966	6.47888e-07	1	1131	0.000288363	-0.000150621	100 µA
0.240173	56.1454	6.32935e-07	1	1132	0.000288363	-0.000150621	100 µA
0.237732	56.1942	6.0791e-07	1	1133	0.000288363	-0.000150621	100 µA
0.235291	56.2431	5.94788e-07	1	1134	0.000288363	-0.000150621	100 µA
0.232849	56.2919	5.65186e-07	1	1135	0.000288363	-0.000150621	100 µA
0.230408	56.3407	5.54199e-07	1	1136	0.000288363	-0.000150621	100 µA
0.227966	56.3895	5.3009e-07	1	1137	0.000288363	-0.000150621	100 µA
0.225525	56.4384	5.16357e-07	1	1138	0.000288363	-0.000150621	100 µA
0.223083	56.4872	4.953e-07	1	1139	0.000288363	-0.000150621	100 µA
0.220642	56.536	4.73022e-07	1	1140	0.000288363	-0.000150621	100 µA
0.218201	56.5848	4.599e-07	1	1141	0.000288363	-0.000150621	100 µA
0.215759	56.6337	4.3457e-07	1	1142	0.000288363	-0.000150621	100 µA
0.213318	56.6825	4.22058e-07	1	1143	0.000288363	-0.000150621	100 µA
0.210876	56.7313	3.97949e-07	1	1144	0.000288363	-0.000150621	100 µA
0.208435	56.7802	3.83911e-07	1	1145	0.000288363	-0.000150621	100 µA
0.205994	56.829	3.61633e-07	1	1146	0.000288363	-0.000150621	100 µA
0.203552	56.8778	3.45764e-07	1	1147	0.000288363	-0.000150621	100 µA
0.201111	56.9266	3.28674e-07	1	1148	0.000288363	-0.000150621	100 µA
0.198669	56.9755	3.07312e-07	1	1149	0.000288363	-0.000150621	100 µA
0.196228	57.0243	2.94495e-07	1	1150	0.000288363	-0.000150621	100 µA
0.193787	57.0731	2.69165e-07	1	1151	0.000288363	-0.000150621	100 µA
0.191345	57.122	2.57874e-07	1	1152	0.000288363	-0.000150621	100 µA
0.188904	57.1708	2.3407e-07	1	1153	0.000288363	-0.000150621	100 µA
0.186462	57.2196	2.20337e-07	1	1154	0.000288363	-0.000150621	100 µA
0.184021	57.2684	1.99585e-07	1	1155	0.000288363	-0.000150621	100 µA
0.18158	57.3173	1.8158e-07	1	1156	0.000288363	-0.000150621	100 µA
0.179138	57.3661	1.66931e-07	1	1157	0.000288363	-0.000150621	100 µA
0.176697	57.4149	1.44043e-07	1	1158	0.000288363	-0.000150621	100 µA
0.174255	57.4638	1.34277e-07	1	1159	0.000288363	-0.000150621	100 µA
0.171814	57.5126	1.10779e-07	1	1160	0.000288363	-0.000150621	100 µA
0.169373	57.5614	1.00708e-07	1	1161	0.000288363	-0.000150621	100 µA
0.166931	57.6102	7.78198e-08	1	1162	0.000288363	-0.000150621	100 µA
0.16449	57.6591	6.50024e-08	1	1163	0.000288363	-0.000150621	100 µA
0.162048	57.7079	4.69971e-08	1	1164	0.000288363	-0.000150621	100 µA
0.159607	57.7567	2.96021e-08	1	1165	0.000288363	-0.000150621	100 µA
0.157166	57.8055	1.67847e-08	1	1166	0.000288363	-0.000150621	100 µA
0.154724	57.8544	-5.18799e-09	1	1167	0.000288363	-0.000150621	100 µA
0.152283	57.9032	-1.43433e-08	1	1168	0.000288363	-0.000150621	100 µA
0.149841	57.952	-3.72314e-08	1	1169	0.000288363	-0.000150621	100 µA
0.1474	58.0009	-4.76074e-08	1	1170	0.000288363	-0.000150621	100 µA
0.144958	58.0497	-6.80542e-08	1	1171	0.000288363	-0.000150621	100 µA
0.142517	58.0985	-8.11768e-08	1	1172	0.000288363	-0.000150621	100 µA
0.140076	58.1473	-9.76563e-08	1	1173	0.000288363	-0.000150621	100 µA
0.137634	58.1962	-1.15051e-07	1	1174	0.000288363	-0.000150621	100 µA
0.135193	58.245	-1.24512e-07	1	1175	0.000288363	-0.000150621	100 µA
0.132751	58.2938	-1.45569e-07	1	1176	0.000288363	-0.000150621	100 µA
0.13031	58.3427	-1.54724e-07	1	1177	0.000288363	-0.000150621	100 µA
0.127869	58.3915	-1.75781e-07	1	1178	0.000288363	-0.000150621	100 µA
0.125427	58.4403	-1.85852e-07	1	1179	0.000288363	-0.000150621	100 µA
0.122986	58.4891	-2.02942e-07	1	1180	0.000288363	-0.000150621	100 µA
0.120544	58.538	-2.1698e-07	1	1181	0.000288363	-0.000150621	100 µA
0.118103	58.5868	-2.29187e-07	1	1182	0.000288363	-0.000150621	100 µA
0.115662	58.6356	-2.46887e-07	1	1183	0.000288363	-0.000150621	100 µA
0.11322	58.6845	-2.55737e-07	1	1184	0.000288363	-0.000150621	100 µA
0.110779	58.7333	-2.76794e-07	1	1185	0.000288363	-0.000150621	100 µA
0.108337	58.7821	-2.84424e-07	1	1186	0.000288363	-0.000150621	100 µA
0.105896	58.8309	-3.03345e-07	1	1187	0.000288363	-0.000150621	100 µA
0.103455	58.8798	-3.12805e-07	1	1188	0.000288363	-0.000150621	100 µA
0.101013	58.9286	-3.28064e-07	1	1189	0.000288363	-0.000150621	100 µA
0.0985718	58.9774	-3.41492e-07	1	1190	0.000288363	-0.000150621	100 µA
0.0961304	59.0262	-3.49731e-07	1	1191	0.000288363	-0.000150621	100 µA
0.093689	59.0751	-3.69263e-07	1	1192	0.000288363	-0.000150621	100 µA
0.0912476	59.1239	-3.76282e-07	1	1193	0.000288363	-0.000150621	100 µA
0.0888062	59.1727	-3.94287e-07	1	1194	0.000288363	-0.000150621	100 µA
0.0863647	59.2216	-4.00696e-07	1	1195	0.000288363	-0.000150621	100 µA
0.0839233	59.2704	-4.19312e-07	1	1196	0.000288363	-0.000150621	100 µA
0.0814819	59.3192	-4.28162e-07	1	1197	0.000288363	-0.000150621	100 µA
0.0790405	59.368	-4.41589e-07	1	1198	0.000288363	-0.000150621	100 µA
0.0765991	59.4169	-4.55627e-07	1	1199	0.000288363	-0.000150621	100 µA
0.0741577	59.4657	-4.64478e-07	1	1200	0.000288363	-0.000150621	100 µA
0.0717163	59.5145	-4.83704e-07	1	1201	0.000288363	-0.000150621	100 µA
0.0692749	59.5634	-4.90723e-07	1	1202	0.000288363	-0.000150621	100 µA
0.0668335	59.6122	-5.08728e-07	1	1203	0.000288363	-0.000150621	100 µA
0.0643921	59.661	-5.15442e-07	1	1204	0.000288363	-0.000150621	100 µA
0.0619507	59.7098	-5.32532e-07	1	1205	0.000288363	-0.000150621	100 µA
0.0595093	59.7587	-5.41687e-07	1	1206	0.000288363	-0.000150621	100 µA
0.0570679	59.8075	-5.53589e-07	1	1207	0.000288363	-0.000150621	100 µA
0.0546265	59.8563	-5.67932e-07	1	1208	0.000288363	-0.000150621	100 µA
0.0521851	59.9052	-5.71594e-07	1	1209	0.000288363	-0.000150621	100 µA
0.0497437	59.954	-5.9021e-07	1	1210	0.000288363	-0.000150621	100 µA
0.0473022	60.0028	-5.93872e-07	1	1211	0.000288363	-0.000150621	100 µA
0.0448608	60.0516	-6.11877e-07	1	1212	0.000288363	-0.000150621	100 µA
0.0424194	60.1005	-6.17981e-07	1	1213	0.000288363	-0.000150621	100 µA
0.039978	60.1493	-6.30188e-07	1	1214	0.000288363	-0.000150621	100 µA
0.0375366	60.1981	-6.41785e-07	1	1215	0.000288363	-0.000150621	100 µA
0.0350952	60.2469	-6.5094e-07	1	1216	0.000288363	-0.000150621	100 µA
0.0326538	60.2958	-6.70166e-07	1	1217	0.000288363	-0.000150621	100 µA
0.0302124	60.3446	-6.73523e-07	1	1218	0.000288363	-0.000150621	100 µA
0.027771	60.3934	-6.93054e-07	1	1219	0.000288363	-0.000150621	100 µA
0.0253296	60.4423	-6.9458e-07	1	1220	0.000288363	-0.000150621	100 µA
0.0228882	60.4911	-7.14111e-07	1	1221	0.000288363	-0.000150621	100 µA
0.0204468	60.5399	-7.16553e-07	1	1222	0.000288363	-0.000150621	100 µA
0.0180054	60.5887	-7.32117e-07	1	1223	0.000288363	-0.000150621	100 µA
0.015564	60.6376	-7.42493e-07	1	1224	0.000288363	-0.000150621	100 µA
0.0131226	60.6864	-7.48596e-07	1	1225	0.000288363	-0.000150621	100 µA
0.0106812	60.7352	-7.64771e-07	1	1226	0.000288363	-0.000150621	100 µA
0.00823975	60.7841	-7.66602e-07	1	1227	0.000288363	-0.000150621	100 µA
0.00579834	60.8329	-7.87354e-07	1	1228	0.000288363	-0.000150621	100 µA
0.00335693	60.8817	-7.92847e-07	1	1229	0.000288363	-0.000150621	100 µA
0.000915527	60.9305	-8.07495e-07	1	1230	0.000288363	-0.000150621	100 µA
-0.00152588	60.9794	-8.26416e-07	1	1231	0.000288363	-0.000150621	100 µA
-0.00396729	61.0282	-8.30383e-07	1	1232	0.000288363	-0.000150621	100 µA
-0.00640869	61.077	-8.43811e-07	1	1233	0.000288363	-0.000150621	100 µA
-0.0088501	61.1259	-8.55713e-07	1	1234	0.000288363	-0.000150621	100 µA
-0.0112915	61.1747	-8.72803e-07	1	1235	0.000288363	-0.000150621	100 µA
-0.0137329	61.2235	-8.72192e-07	1	1236	0.000288363	-0.000150621	100 µA
-0.0161743	61.2723	-8.9447e-07	1	1237	0.000288363	-0.000150621	100 µA
-0.0186157	61.3212	-8.98743e-07	1	1238	0.000288363	-0.000150621	100 µA
-0.0210571	61.37	-9.15527e-07	1	1239	0.000288363	-0.000150621	100 µA
-0.0234985	61.4188	-9.2926e-07	1	1240	0.000288363	-0.000150621	100 µA
-0.0259399	61.4676	-9.4574e-07	1	1241	0.000288363	-0.000150621	100 µA
-0.0283813	61.5165	-9.59473e-07	1	1242	0.000288363	-0.000150621	100 µA
-0.0308228	61.5653	-9.70154e-07	1	1243	0.000288363	-0.000150621	100 µA
-0.0332642	61.6141	-9.82361e-07	1	1244	0.000288363	-0.000150621	100 µA
-0.0357056	61.663	-9.88159e-07	1	1245	0.000288363	-0.000150621	100 µA
-0.038147	61.7118	-1.00098e-06	1	1246	0.000288363	-0.000150621	100 µA
-0.0405884	61.7606	-1.01349e-06	1	1247	0.000288363	-0.000150621	100 µA
-0.0430298	61.8094	-1.03546e-06	1	1248	0.000288363	-0.000150621	100 µA
-0.0454712	61.8583	-1.04858e-06	1	1249	0.000288363	-0.000150621	100 µA
-0.0479126	61.9071	-1.0498e-06	1	1250	0.000288363	-0.000150621	100 µA
-0.050354	61.9559	-1.07971e-06	1	1251	0.000288363	-0.000150621	100 µA
-0.0527954	62.0048	-1.10016e-06	1	1252	0.000288363	-0.000150621	100 µA
-0.0552368	62.0536	-1.09985e-06	1	1253	0.000288363	-0.000150621	100 µA
-0.0576782	62.1024	-1.11023e-06	1	1254	0.000288363	-0.000150621	100 µA
-0.0601196	62.1512	-1.15448e-06	1	1255	0.000288363	-0.000150621	100 µA
-0.062561	62.2001	-1.19507e-06	1	1256	0.000288363	-0.000150621	100 µA
-0.0650024	62.2489	-1.19659e-06	1	1257	0.000288363	-0.000150621	100 µA
-0.0674438	62.2977	-1.23352e-06	1	1258	0.000288363	-0.000150621	100 µA
-0.0698853	62.3466	-1.25031e-06	1	1259	0.000288363	-0.000150621	100 µA
-0.0723267	62.3954	-1.19507e-06	1	1260	0.000288363	-0.000150621	100 µA
-0.0747681	62.4442	-1.22192e-06	1	1261	0.000288363	-0.000150621	100 µA
-0.0772095	62.493	-1.25214e-06	1	1262	0.000288363	-0.000150621	100 µA
-0.0796509	62.5419	-1.25092e-06	1	1263	0.000288363	-0.000150621	100 µA
-0.0820923	62.5907	-1.29639e-06	1	1264	0.000288363	-0.000150621	100 µA
-0.0845337	62.6395	-1.31744e-06	1	1265	0.000288363	-0.000150621	100 µA
-0.0869751	62.6883	-1.3208e-06	1	1266	0.000288363	-0.000150621	100 µA
-0.0894165	62.7372	-1.35376e-06	1	1267	0.000288363	-0.000150621	100 µA
-0.0918579	62.786	-1.32904e-06	1	1268	0.000288363	-0.000150621	100 µA
-0.0942993	62.8348	-1.33606e-06	1	1269	0.000288363	-0.000150621	100 µA
-0.0967407	62.8837	-1.33301e-06	1	1270	0.000288363	-0.000150621	100 µA
-0.0991821	62.9325	-1.36414e-06	1	1271	0.000288363	-0.000150621	100 µA
-0.101624	62.9813	-1.37299e-06	1	1272	0.000288363	-0.000150621	100 µA
-0.104065	63.0301	-1.40411e-06	1	1273	0.000288363	-0.000150621	100 µA
-0.106506	63.079	-1.39618e-06	1	1274	0.000288363	-0.000150621	100 µA
-0.108948	63.1278	-1.4209e-06	1	1275	0.000288363	-0.000150621	100 µA
-0.111389	63.1766	-1.46332e-06	1	1276	0.000288363	-0.000150621	100 µA
-0.113831	63.2255	-1.49841e-06	1	1277	0.000288363	-0.000150621	100 µA
-0.116272	63.2743	-1.48346e-06	1	1278	0.000288363	-0.000150621	100 µA
-0.118713	63.3231	-1.48987e-06	1	1279	0.000288363	-0.000150621	100 µA
-0.121155	63.3719	-1.5152e-06	1	1280	0.000288363	-0.000150621	100 µA
-0.123596	63.4208	-1.52039e-06	1	1281	0.000288363	-0.000150621	100 µA
-0.126038	63.4696	-1.539e-06	1	1282	0.000288363	-0.000150621	100 µA
-0.128479	63.5184	-1.59637e-06	1	1283	0.000288363	-0.000150621	100 µA
-0.13092	63.5673	-1.58264e-06	1	1284	0.000288363	-0.000150621	100 µA
-0.133362	63.6161	-1.58417e-06	1	1285	0.000288363	-0.000150621	100 µA
-0.135803	63.6649	-1.62048e-06	1	1286	0.000288363	-0.000150621	100 µA
-0.138245	63.7137	-1.64185e-06	1	1287	0.000288363	-0.000150621	100 µA
-0.140686	63.7626	-1.6275e-06	1	1288	0.000288363	-0.000150621	100 µA
-0.143127	63.8114	-1.64612e-06	1	1289	0.000288363	-0.000150621	100 µA
-0.145569	63.8602	-1.67145e-06	1	1290	0.000288363	-0.000150621	100 µA
-0.14801	63.909	-1.71936e-06	1	1291	0.000288363	-0.000150621	100 µA
-0.150452	63.9579	-1.72913e-06	1	1292	0.000288363	-0.000150621	100 µA
-0.152893	64.0067	-1.74591e-06	1	1293	0.000288363	-0.000150621	100 µA
-0.155334	64.0555	-1.79108e-06	1	1294	0.000288363	-0.000150621	100 µA
-0.157776	64.1044	-1.77582e-06	1	1295	0.000288363	-0.000150621	100 µA
-0.160217	64.1532	-1.81274e-06	1	1296	0.000288363	-0.000150621	100 µA
-0.162659	64.202	-1.84845e-06	1	1297	0.000288363	-0.000150621	100 µA
-0.1651	64.2508	-1.87714e-06	1	1298	0.000288363	-0.000150621	100 µA
-0.167542	64.2997	-1.85547e-06	1	1299	0.000288363	-0.000150621	100 µA
-0.169983	64.3485	-1.84845e-06	1	1300	0.000288363	-0.000150621	100 µA
-0.172424	64.3973	-1.88141e-06	1	1301	0.000288363	-0.000150621	100 µA
-0.174866	64.4462	-1.90247e-06	1	1302	0.000288363	-0.000150621	100 µA
-0.177307	64.495	-1.94427e-06	1	1303	0.000288363	-0.000150621	100 µA
-0.179749	64.5438	-1.94946e-06	1	1304	0.000288363	-0.000150621	100 µA
-0.18219	64.5926	-1.95618e-06	1	1305	0.000288363	-0.000150621	100 µA
-0.184631	64.6415	-1.99249e-06	1	1306	0.000288363	-0.000150621	100 µA
-0.187073	64.6903	-1.98578e-06	1	1307	0.000288363	-0.000150621	100 µA
-0.189514	64.7391	-1.9751e-06	1	1308	0.000288363	-0.000150621	100 µA
-0.191956	64.788	-2.03003e-06	1	1309	0.000288363	-0.000150621	100 µA
-0.194397	64.8368	-2.05231e-06	1	1310	0.000288363	-0.000150621	100 µA
-0.196838	64.8856	-2.07062e-06	1	1311	0.000288363	-0.000150621	100 µA
-0.19928	64.9344	-2.09381e-06	1	1312	0.000288363	-0.000150621	100 µA
-0.201721	64.9833	-2.10907e-06	1	1313	0.000288363	-0.000150621	100 µA
-0.204163	65.0321	-2.12494e-06	1	1314	0.000288363	-0.000150621	100 µA
-0.206604	65.0809	-2.1109e-06	1	1315	0.000288363	-0.000150621	100 µA
-0.209045	65.1297	-2.18811e-06	1	1316	0.000288363	-0.000150621	100 µA
-0.211487	65.1786	-2.1936e-06	1	1317	0.000288363	-0.000150621	100 µA
-0.213928	65.2274	-2.22168e-06	1	1318	0.000288363	-0.000150621	100 µA
-0.21637	65.2762	-2.26105e-06	1	1319	0.000288363	-0.000150621	100 µA
-0.218811	65.3251	-2.27448e-06	1	1320	0.000288363	-0.000150621	100 µA
-0.221252	65.3739	-2.30042e-06	1	1321	0.000288363	-0.000150621	100 µA
-0.223694	65.4227	-2.26715e-06	1	1322	0.000288363	-0.000150621	100 µA
-0.226135	65.4715	-2.29645e-06	1	1323	0.000288363	-0.000150621	100 µA
-0.228577	65.5204	-2.30804e-06	1	1324	0.000288363	-0.000150621	100 µA
-0.231018	65.5692	-2.32269e-06	1	1325	0.000288363	-0.000150621	100 µA
-0.233459	65.618	-2.33185e-06	1	1326	0.000288363	-0.000150621	100 µA
-0.235901	65.6669	-2.34833e-06	1	1327	0.000288363	-0.000150621	100 µA
-0.238342	65.7157	-2.37915e-06	1	1328	0.000288363	-0.000150621	100 µA
-0.240784	65.7645	-2.3996e-06	1	1329	0.000288363	-0.000150621	100 µA
-0.243225	65.8133	-2.4588e-06	1	1330	0.000288363	-0.000150621	100 µA
-0.245667	65.8622	-2.47772e-06	1	1331	0.000288363	-0.000150621	100 µA
-0.248108	65.911	-2.50397e-06	1	1332	0.000288363	-0.000150621	100 µA
-0.250549	65.9598	-2.51923e-06	1	1333	0.000288363	-0.000150621	100 µA
-0.252991	66.0087	-2.51862e-06	1	1334	0.000288363	-0.000150621	100 µA
-0.255432	66.0575	-2.51068e-06	1	1335	0.000288363	-0.000150621	100 µA
-0.257874	66.1063	-2.55005e-06	1	1336	0.000288363	-0.000150621	100 µA
-0.260315	66.1551	-2.5647e-06	1	1337	0.000288363	-0.000150621	100 µA
-0.262756	66.204	-2.5769e-06	1	1338	0.000288363	-0.000150621	100 µA
-0.265198	66.2528	-2.6059e-06	1	1339	0.000288363	-0.000150621	100 µA
-0.267639	66.3016	-2.62543e-06	1	1340	0.000288363	-0.000150621	100 µA
-0.270081	66.3504	-2.64252e-06	1	1341	0.000288363	-0.000150621	100 µA
-0.272522	66.3993	-2.66602e-06	1	1342	0.000288363	-0.000150621	100 µA
-0.274963	66.4481	-2.67426e-06	1	1343	0.000288363	-0.000150621	100 µA
-0.277405	66.4969	-2.71515e-06	1	1344	0.000288363	-0.000150621	100 µA
-0.279846	66.5458	-2.72278e-06	1	1345	0.000288363	-0.000150621	100 µA
-0.282288	66.5946	-2.76703e-06	1	1346	0.000288363	-0.000150621	100 µA
-0.284729	66.6434	-2.7887e-06	1	1347	0.000288363	-0.000150621	100 µA
-0.28717	66.6922	-2.82349e-06	1	1348	0.000288363	-0.000150621	100 µA
-0.289612	66.7411	-2.81464e-06	1	1349	0.000288363	-0.000150621	100 µA
-0.292053	66.7899	-2.84241e-06	1	1350	0.000288363	-0.000150621	100 µA
-0.294495	66.8387	-2.8656e-06	1	1351	0.000288363	-0.000150621	100 µA
-0.296936	66.8876	-2.87964e-06	1	1352	0.000288363	-0.000150621	100 µA
-0.299377	66.9364	-2.91199e-06	1	1353	0.000288363	-0.000150621	100 µA
-0.301819	66.9852	-2.91595e-06	1	1354	0.000288363	-0.000150621	100 µA
-0.30426	67.034	-2.96448e-06	1	1355	0.000288363	-0.000150621	100 µA
-0.306702	67.0829	-2.97791e-06	1	1356	0.000288363	-0.000150621	100 µA
-0.309143	67.1317	-2.98828e-06	1	1357	0.000288363	-0.000150621	100 µA
-0.311584	67.1805	-3.03009e-06	1	1358	0.000288363	-0.000150621	100 µA
-0.314026	67.2294	-3.04474e-06	1	1359	0.000288363	-0.000150621	100 µA
-0.316467	67.2782	-3.05664e-06	1	1360	0.000288363	-0.000150621	100 µA
-0.318909	67.327	-3.07983e-06	1	1361	0.000288363	-0.000150621	100 µA
-0.32135	67.3758	-3.09021e-06	1	1362	0.000288363	-0.000150621	100 µA
-0.323792	67.4247	-3.10516e-06	1	1363	0.000288363	-0.000150621	100 µA
-0.326233	67.4735	-3.11218e-06	1	1364	0.000288363	-0.000150621	100 µA
-0.328674	67.5223	-3.12531e-06	1	1365	0.000288363	-0.000150621	100 µA
-0.331116	67.5711	-3.14148e-06	1	1366	0.000288363	-0.000150621	100 µA
-0.333557	67.62	-3.1543e-06	1	1367	0.000288363	-0.000150621	100 µA
-0.335999	67.6688	-3.15735e-06	1	1368	0.000288363	-0.000150621	100 µA
-0.33844	67.7176	-3.19611e-06	1	1369	0.000288363	-0.000150621	100 µA
-0.340881	67.7665	-3.21686e-06	1	1370	0.000288363	-0.000150621	100 µA
-0.343323	67.8153	-3.23425e-06	1	1371	0.000288363	-0.000150621	100 µA
-0.345764	67.8641	-3.24341e-06	1	1372	0.000288363	-0.000150621	100 µA
-0.348206	67.9129	-3.25439e-06	1	1373	0.000288363	-0.000150621	100 µA
-0.350647	67.9618	-3.26782e-06	1	1374	0.000288363	-0.000150621	100 µA
-0.353088	68.0106	-3.31177e-06	1	1375	0.000288363	-0.000150621	100 µA
-0.35553	68.0594	-3.32886e-06	1	1376	0.000288363	-0.000150621	100 µA
-0.357971	68.1083	-3.34869e-06	1	1377	0.000288363	-0.000150621	100 µA
-0.360413	68.1571	-3.36426e-06	1	1378	0.000288363	-0.000150621	100 µA
-0.362854	68.2059	-3.39111e-06	1	1379	0.000288363	-0.000150621	100 µA
-0.365295	68.2547	-3.41766e-06	1	1380	0.000288363	-0.000150621	100 µA
-0.367737	68.3036	-3.46619e-06	1	1381	0.000288363	-0.000150621	100 µA
-0.370178	68.3524	-3.43781e-06	1	1382	0.000288363	-0.000150621	100 µA
-0.37262	68.4012	-3.45428e-06	1	1383	0.000288363	-0.000150621	100 µA
-0.375061	68.4501	-3.49915e-06	1	1384	0.000288363	-0.000150621	100 µA
-0.377502	68.4989	-3.49396e-06	1	1385	0.000288363	-0.000150621	100 µA
-0.379944	68.5477	-3.51074e-06	1	1386	0.000288363	-0.000150621	100 µA
-0.382385	68.5965	-3.526e-06	1	1387	0.000288363	-0.000150621	100 µA
-0.384827	68.6454	-3.53241e-06	1	1388	0.000288363	-0.000150621	100 µA
-0.387268	68.6942	-3.54706e-06	1	1389	0.000288363	-0.000150621	100 µA
-0.389709	68.743	-3.54034e-06	1	1390	0.000288363	-0.000150621	100 µA
-0.392151	68.7918	-3.57025e-06	1	1391	0.000288363	-0.000150621	100 µA
-0.394592	68.8407	-3.60382e-06	1	1392	0.000288363	-0.000150621	100 µA
-0.397034	68.8895	-3.61847e-06	1	1393	0.000288363	-0.000150621	100 µA
-0.399475	68.9383	-3.61298e-06	1	1394	0.000288363	-0.000150621	100 µA
-0.401917	68.9872	-3.6142e-06	1	1395	0.000288363	-0.000150621	100 µA
-0.404358	69.036	-3.64075e-06	1	1396	0.000288363	-0.000150621	100 µA
-0.406799	69.0848	-3.63037e-06	1	1397	0.000288363	-0.000150621	100 µA
-0.409241	69.1336	-3.63098e-06	1	1398	0.000288363	-0.000150621	100 µA
-0.411682	69.1825	-3.66638e-06	1	1399	0.000288363	-0.000150621	100 µA
-0.414124	69.2313	-3.65479e-06	1	1400	0.000288363	-0.000150621	100 µA
-0.416565	69.2801	-3.6676e-06	1	1401	0.000288363	-0.000150621	100 µA
-0.419006	69.329	-3.67401e-06	1	1402	0.000288363	-0.000150621	100 µA
-0.421448	69.3778	-3.70575e-06	1	1403	0.000288363	-0.000150621	100 µA
-0.423889	69.4266	-3.72925e-06	1	1404	0.000288363	-0.000150621	100 µA
-0.426331	69.4754	-3.75793e-06	1	1405	0.000288363	-0.000150621	100 µA
-0.428772	69.5243	-3.78632e-06	1	1406	0.000288363	-0.000150621	100 µA
-0.431213	69.5731	-3.79456e-06	1	1407	0.000288363	-0.000150621	100 µA
-0.433655	69.6219	-3.8208e-06	1	1408	0.000288363	-0.000150621	100 µA
-0.436096	69.6708	-3.85681e-06	1	1409	0.000288363	-0.000150621	100 µA
-0.438538	69.7196	-3.84827e-06	1	1410	0.000288363	-0.000150621	100 µA
-0.440979	69.7684	-3.86841e-06	1	1411	0.000288363	-0.000150621	100 µA
-0.44342	69.8172	-3.89099e-06	1	1412	0.000288363	-0.000150621	100 µA
-0.445862	69.8661	-3.89648e-06	1	1413	0.000288363	-0.000150621	100 µA
-0.448303	69.9149	-3.90961e-06	1	1414	0.000288363	-0.000150621	100 µA
-0.450745	69.9637	-3.90411e-06	1	1415	0.000288363	-0.000150621	100 µA
-0.453186	70.0125	-3.94653e-06	1	1416	0.000288363	-0.000150621	100 µA
-0.455627	70.0614	-3.94714e-06	1	1417	0.000288363	-0.000150621	100 µA
-0.458069	70.1102	-3.96149e-06	1	1418	0.000288363	-0.000150621	100 µA
-0.46051	70.159	-3.96088e-06	1	1419	0.000288363	-0.000150621	100 µA
-0.462952	70.2079	-3.97614e-06	1	1420	0.000288363	-0.000150621	100 µA
-0.465393	70.2567	-4.00879e-06	1	1421	0.000288363	-0.000150621	100 µA
-0.467834	70.3055	-4.04968e-06	1	1422	0.000288363	-0.000150621	100 µA
-0.470276	70.3543	-4.0274e-06	1	1423	0.000288363	-0.000150621	100 µA
-0.472717	70.4032	-4.05365e-06	1	1424	0.000288363	-0.000150621	100 µA
-0.475159	70.452	-4.06067e-06	1	1425	0.000288363	-0.000150621	100 µA
-0.4776	70.5008	-4.08569e-06	1	1426	0.000288363	-0.000150621	100 µA
-0.480042	70.5497	-4.09332e-06	1	1427	0.000288363	-0.000150621	100 µA
-0.482483	70.5985	-4.08539e-06	1	1428	0.000288363	-0.000150621	100 µA
-0.484924	70.6473	-4.1156e-06	1	1429	0.000288363	-0.000150621	100 µA
-0.487366	70.6961	-4.1153e-06	1	1430	0.000288363	-0.000150621	100 µA
-0.489807	70.745	-4.15222e-06	1	1431	0.000288363	-0.000150621	100 µA
-0.492249	70.7938	-4.16077e-06	1	1432	0.000288363	-0.000150621	100 µA
-0.49469	70.8426	-4.17938e-06	1	1433	0.000288363	-0.000150621	100 µA
-0.497131	70.8915	-4.20258e-06	1	1434	0.000288363	-0.000150621	100 µA
-0.499573	70.9403	-4.21448e-06	1	1435	0.000288363	-0.000150621	100 µA
-0.502014	70.9891	-4.20898e-06	1	1436	0.000288363	-0.000150621	100 µA
-0.504456	71.0379	-4.23645e-06	1	1437	0.000288363	-0.000150621	100 µA
-0.506897	71.0868	-4.2453e-06	1	1438	0.000288363	-0.000150621	100 µA
-0.509338	71.1356	-4.26361e-06	1	1439	0.000288363	-0.000150621	100 µA
-0.51178	71.1844	-4.27277e-06	1	1440	0.000288363	-0.000150621	100 µA
-0.514221	71.2332	-4.28528e-06	1	1441	0.000288363	-0.000150621	100 µA
-0.516663	71.2821	-4.34723e-06	1	1442	0.000288363	-0.000150621	100 µA
-0.519104	71.3309	-4.33533e-06	1	1443	0.000288363	-0.000150621	100 µA
-0.521545	71.3797	-4.34113e-06	1	1444	0.000288363	-0.000150621	100 µA
-0.523987	71.4286	-4.36554e-06	1	1445	0.000288363	-0.000150621	100 µA
-0.526428	71.4774	-4.37744e-06	1	1446	0.000288363	-0.000150621	100 µA
-0.52887	71.5262	-4.38293e-06	1	1447	0.000288363	-0.000150621	100 µA
-0.531311	71.575	-4.40277e-06	1	1448	0.000288363	-0.000150621	100 µA
-0.533752	71.6239	-4.42902e-06	1	1449	0.000288363	-0.000150621	100 µA
-0.536194	71.6727	-4.42108e-06	1	1450	0.000288363	-0.000150621	100 µA
-0.538635	71.7215	-4.46899e-06	1	1451	0.000288363	-0.000150621	100 µA
-0.541077	71.7704	-4.45038e-06	1	1452	0.000288363	-0.000150621	100 µA
-0.543518	71.8192	-4.4751e-06	1	1453	0.000288363	-0.000150621	100 µA
-0.545959	71.868	-4.49493e-06	1	1454	0.000288363	-0.000150621	100 µA
-0.548401	71.9168	-4.50928e-06	1	1455	0.000288363	-0.000150621	100 µA
-0.550842	71.9657	-4.4986e-06	1	1456	0.000288363	-0.000150621	100 µA
-0.553284	72.0145	-4.54102e-06	1	1457	0.000288363	-0.000150621	100 µA
-0.555725	72.0633	-4.54865e-06	1	1458	0.000288363	-0.000150621	100 µA
-0.558167	72.1122	-4.58557e-06	1	1459	0.000288363	-0.000150621	100 µA
-0.560608	72.161	-4.58893e-06	1	1460	0.000288363	-0.000150621	100 µA
-0.563049	72.2098	-4.59961e-06	1	1461	0.000288363	-0.000150621	100 µA
-0.565491	72.2586	-4.60968e-06	1	1462	0.000288363	-0.000150621	100 µA
-0.567932	72.3075	-4.64111e-06	1	1463	0.000288363	-0.000150621	100 µA
-0.570374	72.3563	-4.65729e-06	1	1464	0.000288363	-0.000150621	100 µA
-0.572815	72.4051	-4.65851e-06	1	1465	0.000288363	-0.000150621	100 µA
-0.575256	72.4539	-4.66553e-06	1	1466	0.000288363	-0.000150621	100 µA
-0.577698	72.5028	-4.67651e-06	1	1467	0.000288363	-0.000150621	100 µA
-0.580139	72.5516	-4.70947e-06	1	1468	0.000288363	-0.000150621	100 µA
-0.582581	72.6004	-4.73602e-06	1	1469	0.000288363	-0.000150621	100 µA
-0.585022	72.6493	-4.71985e-06	1	1470	0.000288363	-0.000150621	100 µA
-0.587463	72.6981	-4.7406e-06	1	1471	0.000288363	-0.000150621	100 µA
-0.589905	72.7469	-4.7699e-06	1	1472	0.000288363	-0.000150621	100 µA
-0.592346	72.7957	-4.78516e-06	1	1473	0.000288363	-0.000150621	100 µA
-0.594788	72.8446	-4.80804e-06	1	1474	0.000288363	-0.000150621	100 µA
-0.597229	72.8934	-4.82819e-06	1	1475	0.000288363	-0.000150621	100 µA
-0.59967	72.9422	-4.80316e-06	1	1476	0.000288363	-0.000150621	100 µA
-0.602112	72.9911	-4.84009e-06	1	1477	0.000288363	-0.000150621	100 µA
-0.604553	73.0399	-4.85352e-06	1	1478	0.000288363	-0.000150621	100 µA
-0.606995	73.0887	-4.84406e-06	1	1479	0.000288363	-0.000150621	100 µA
-0.609436	73.1375	-4.89197e-06	1	1480	0.000288363	-0.000150621	100 µA
-0.611877	73.1864	-4.90112e-06	1	1481	0.000288363	-0.000150621	100 µA
-0.614319	73.2352	-4.93164e-06	1	1482	0.000288363	-0.000150621	100 µA
-0.61676	73.284	-4.94385e-06	1	1483	0.000288363	-0.000150621	100 µA
-0.619202	73.3329	-4.93164e-06	1	1484	0.000288363	-0.000150621	100 µA
-0.621643	73.3817	-4.95605e-06	1	1485	0.000288363	-0.000150621	100 µA
-0.624084	73.4305	-4.97742e-06	1	1486	0.000288363	-0.000150621	100 µA
-0.626526	73.4793	-4.98962e-06	1	1487	0.000288363	-0.000150621	100 µA
-0.628967	73.5282	-4.99268e-06	1	1488	0.000288363	-0.000150621	100 µA
-0.631409	73.577	-5.02319e-06	1	1489	0.000288363	-0.000150621	100 µA
-0.63385	73.6258	-5.05066e-06	1	1490	0.000288363	-0.000150621	100 µA
-0.636292	73.6746	-5.06287e-06	1	1491	0.000288363	-0.000150621	100 µA
-0.638733	73.7235	-5.08423e-06	1	1492	0.000288363	-0.000150621	100 µA
-0.641174	73.7723	-5.09338e-06	1	1493	0.000288363	-0.000150621	100 µA
-0.643616	73.8211	-5.13306e-06	1	1494	0.000288363	-0.000150621	100 µA
-0.646057	73.87	-5.11475e-06	1	1495	0.000288363	-0.000150621	100 µA
-0.648499	73.9188	-5.14526e-06	1	1496	0.000288363	-0.000150621	100 µA
-0.65094	73.9676	-5.16357e-06	1	1497	0.000288363	-0.000150621	100 µA
-0.653381	74.0164	-5.18188e-06	1	1498	0.000288363	-0.000150621	100 µA
-0.655823	74.0653	-5.20935e-06	1	1499	0.000288363	-0.000150621	100 µA
-0.658264	74.1141	-5.22766e-06	1	1500	0.000288363	-0.000150621	100 µA
-0.660706	74.1629	-5.21545e-06	1	1501	0.000288363	-0.000150621	100 µA
-0.663147	74.2118	-5.23376e-06	1	1502	0.000288363	-0.000150621	100 µA
-0.665588	74.2606	-5.24597e-06	1	1503	0.000288363	-0.000150621	100 µA
-0.66803	74.3094	-5.29175e-06	1	1504	0.000288363	-0.000150621	100 µA
-0.670471	74.3582	-5.30701e-06	1	1505	0.000288363	-0.000150621	100 µA
-0.672913	74.4071	-5.32837e-06	1	1506	0.000288363	-0.000150621	100 µA
-0.675354	74.4559	-5.33447e-06	1	1507	0.000288363	-0.000150621	100 µA
-0.677795	74.5047	-5.36499e-06	1	1508	0.000288363	-0.000150621	100 µA
-0.680237	74.5536	-5.3894e-06	1	1509	0.000288363	-0.000150621	100 µA
-0.682678	74.6024	-5.41077e-06	1	1510	0.000288363	-0.000150621	100 µA
-0.68512	74.6512	-5.42908e-06	1	1511	0.000288363	-0.000150621	100 µA
-0.687561	74.7	-5.43823e-06	1	1512	0.000288363	-0.000150621	100 µA
-0.690002	74.7489	-5.4718e-06	1	1513	0.000288363	-0.000150621	100 µA
-0.692444	74.7977	-5.49011e-06	1	1514	0.000288363	-0.000150621	100 µA
-0.694885	74.8465	-5.49927e-06	1	1515	0.000288363	-0.000150621	100 µA
-0.697327	74.8953	-5.53589e-06	1	1516	0.000288363	-0.000150621	100 µA
-0.699768	74.9442	-5.55115e-06	1	1517	0.000288363	-0.000150621	100 µA
-0.702209	74.993	-5.58777e-06	1	1518	0.000288363	-0.000150621	100 µA
-0.704651	75.0418	-5.59998e-06	1	1519	0.000288363	-0.000150621	100 µA
-0.707092	75.0907	-5.62744e-06	1	1520	0.000288363	-0.000150621	100 µA
-0.709534	75.1395	-5.65796e-06	1	1521	0.000288363	-0.000150621	100 µA
-0.711975	75.1883	-5.67322e-06	1	1522	0.000288363	-0.000150621	100 µA
-0.714417	75.2371	-5.68848e-06	1	1523	0.000288363	-0.000150621	100 µA
-0.716858	75.286	-5.72815e-06	1	1524	0.000288363	-0.000150621	100 µA
-0.719299	75.3348	-5.74036e-06	1	1525	0.000288363	-0.000150621	100 µA
-0.721741	75.3836	-5.76477e-06	1	1526	0.000288363	-0.000150621	100 µA
-0.724182	75.4325	-5.79224e-06	1	1527	0.000288363	-0.000150621	100 µA
-0.726624	75.4813	-5.8197e-06	1	1528	0.000288363	-0.000150621	100 µA
-0.729065	75.5301	-5.85632e-06	1	1529	0.000288363	-0.000150621	100 µA
-0.731506	75.5789	-5.87158e-06	1	1530	0.000288363	-0.000150621	100 µA
-0.733948	75.6278	-5.9021e-06	1	1531	0.000288363	-0.000150621	100 µA
-0.736389	75.6766	-5.896e-06	1	1532	0.000288363	-0.000150621	100 µA
-0.738831	75.7254	-5.94482e-06	1	1533	0.000288363	-0.000150621	100 µA
-0.741272	75.7743	-5.96313e-06	1	1534	0.000288363	-0.000150621	100 µA
-0.743713	75.8231	-5.97839e-06	1	1535	0.000288363	-0.000150621	100 µA
-0.746155	75.8719	-6.00586e-06	1	1536	0.000288363	-0.000150621	100 µA
-0.748596	75.9207	-6.05164e-06	1	1537	0.000288363	-0.000150621	100 µA
-0.751038	75.9696	-6.11877e-06	1	1538	0.000288363	-0.000150621	100 µA
-0.753479	76.0184	-6.14624e-06	1	1539	0.000288363	-0.000150621	100 µA
-0.75592	76.0672	-6.18591e-06	1	1540	0.000288363	-0.000150621	100 µA
-0.758362	76.116	-6.18591e-06	1	1541	0.000288363	-0.000150621	100 µA
-0.760803	76.1649	-6.22253e-06	1	1542	0.000288363	-0.000150621	100 µA
-0.763245	76.2137	-6.26831e-06	1	1543	0.000288363	-0.000150621	100 µA
-0.765686	76.2625	-6.30188e-06	1	1544	0.000288363	-0.000150621	100 µA
-0.768127	76.3114	-6.31409e-06	1	1545	0.000288363	-0.000150621	100 µA
-0.770569	76.3602	-6.3324e-06	1	1546	0.000288363	-0.000150621	100 µA
-0.77301	76.409	-6.37817e-06	1	1547	0.000288363	-0.000150621	100 µA
-0.775452	76.4578	-6.38733e-06	1	1548	0.000288363	-0.000150621	100 µA
-0.777893	76.5067	-6.4209e-06	1	1549	0.000288363	-0.000150621	100 µA
-0.780334	76.5555	-6.44836e-06	1	1550	0.000288363	-0.000150621	100 µA
-0.782776	76.6043	-6.47583e-06	1	1551	0.000288363	-0.000150621	100 µA
-0.785217	76.6532	-6.57349e-06	1	1552	0.000288363	-0.000150621	100 µA
-0.787659	76.702	-6.58569e-06	1	1553	0.000288363	-0.000150621	100 µA
-0.7901	76.7508	-6.64368e-06	1	1554	0.000288363	-0.000150621	100 µA
-0.792542	76.7996	-6.62842e-06	1	1555	0.000288363	-0.000150621	100 µA
-0.794983	76.8485	-6.6925e-06	1	1556	0.000288363	-0.000150621	100 µA
-0.797424	76.8973	-6.70471e-06	1	1557	0.000288363	-0.000150621	100 µA
-0.799866	76.9461	-6.73828e-06	1	1558	0.000288363	-0.000150621	100 µA
-0.802307	76.995	-6.76575e-06	1	1559	0.000288363	-0.000150621	100 µA
-0.804749	77.0438	-6.79932e-06	1	1560	0.000288363	-0.000150621	100 µA
-0.80719	77.0926	-6.87256e-06	1	1561	0.000288363	-0.000150621	100 µA
-0.809631	77.1414	-6.90918e-06	1	1562	0.000288363	-0.000150621	100 µA
-0.812073	77.1903	-6.96411e-06	1	1563	0.000288363	-0.000150621	100 µA
-0.814514	77.2391	-6.99158e-06	1	1564	0.000288363	-0.000150621	100 µA
-0.816956	77.2879	-7.00989e-06	1	1565	0.000288363	-0.000150621	100 µA
-0.819397	77.3367	-7.05566e-06	1	1566	0.000288363	-0.000150621	100 µA
-0.821838	77.3856	-7.13501e-06	1	1567	0.000288363	-0.000150621	100 µA
-0.82428	77.4344	-7.14722e-06	1	1568	0.000288363	-0.000150621	100 µA
-0.826721	77.4832	-7.19604e-06	1	1569	0.000288363	-0.000150621	100 µA
-0.829163	77.5321	-7.25098e-06	1	1570	0.000288363	-0.000150621	100 µA
-0.831604	77.5809	-7.2998e-06	1	1571	0.000288363	-0.000150621	100 µA
-0.834045	77.6297	-7.34558e-06	1	1572	0.000288363	-0.000150621	100 µA
-0.836487	77.6785	-7.36084e-06	1	1573	0.000288363	-0.000150621	100 µA
-0.838928	77.7274	-7.43408e-06	1	1574	0.000288363	-0.000150621	100 µA
-0.84137	77.7762	-7.48596e-06	1	1575	0.000288363	-0.000150621	100 µA
-0.843811	77.825	-7.48291e-06	1	1576	0.000288363	-0.000150621	100 µA
-0.846252	77.8739	-7.5531e-06	1	1577	0.000288363	-0.000150621	100 µA
-0.848694	77.9227	-7.59277e-06	1	1578	0.000288363	-0.000150621	100 µA
-0.851135	77.9715	-7.66602e-06	1	1579	0.000288363	-0.000150621	100 µA
-0.853577	78.0203	-7.69348e-06	1	1580	0.000288363	-0.000150621	100 µA
-0.856018	78.0692	-7.80029e-06	1	1581	0.000288363	-0.000150621	100 µA
-0.858459	78.118	-7.83081e-06	1	1582	0.000288363	-0.000150621	100 µA
-0.860901	78.1668	-7.91016e-06	1	1583	0.000288363	-0.000150621	100 µA
-0.863342	78.2157	-7.94067e-06	1	1584	0.000288363	-0.000150621	100 µA
-0.865784	78.2645	-7.99866e-06	1	1585	0.000288363	-0.000150621	100 µA
-0.868225	78.3133	-8.05969e-06	1	1586	0.000288363	-0.000150621	100 µA
-0.870667	78.3621	-8.08716e-06	1	1587	0.000288363	-0.000150621	100 µA
-0.873108	78.411	-8.15735e-06	1	1588	0.000288363	-0.000150621	100 µA
-0.875549	78.4598	-8.18787e-06	1	1589	0.000288363	-0.000150621	100 µA
-0.877991	78.5086	-8.27332e-06	1	1590	0.000288363	-0.000150621	100 µA
-0.880432	78.5574	-8.32825e-06	1	1591	0.000288363	-0.000150621	100 µA
-0.882874	78.6063	-8.38013e-06	1	1592	0.000288363	-0.000150621	100 µA
-0.885315	78.6551	-8.39844e-06	1	1593	0.000288363	-0.000150621	100 µA
-0.887756	78.7039	-8.46252e-06	1	1594	0.000288363	-0.000150621	100 µA
-0.890198	78.7528	-8.51746e-06	1	1595	0.000288363	-0.000150621	100 µA
-0.892639	78.8016	-8.54797e-06	1	1596	0.000288363	-0.000150621	100 µA
-0.895081	78.8504	-8.6853e-06	1	1597	0.000288363	-0.000150621	100 µA
-0.897522	78.8992	-8.73413e-06	1	1598	0.000288363	-0.000150621	100 µA
-0.899963	78.9481	-8.80432e-06	1	1599	0.000288363	-0.000150621	100 µA
-0.902405	78.9969	-8.84094e-06	1	1600	0.000288363	-0.000150621	100 µA
-0.904846	79.0457	-8.9386e-06	1	1601	0.000288363	-0.000150621	100 µA
-0.907288	79.0946	-8.96301e-06	1	1602	0.000288363	-0.000150621	100 µA
-0.909729	79.1434	-9.0332e-06	1	1603	0.000288363	-0.000150621	100 µA
-0.91217	79.1922	-9.14917e-06	1	1604	0.000288363	-0.000150621	100 µA
-0.914612	79.241	-9.20105e-06	1	1605	0.000288363	-0.000150621	100 µA
-0.917053	79.2899	-9.24988e-06	1	1606	0.000288363	-0.000150621	100 µA
-0.919495	79.3387	-9.2926e-06	1	1607	0.000288363	-0.000150621	100 µA
-0.921936	79.3875	-9.34143e-06	1	1608	0.000288363	-0.000150621	100 µA
-0.924377	79.4364	-9.42078e-06	1	1609	0.000288363	-0.000150621	100 µA
-0.926819	79.4852	-9.49707e-06	1	1610	0.000288363	-0.000150621	100 µA
-0.92926	79.534	-9.59167e-06	1	1611	0.000288363	-0.000150621	100 µA
-0.931702	79.5828	-9.64355e-06	1	1612	0.000288363	-0.000150621	100 µA
-0.934143	79.6317	-9.69849e-06	1	1613	0.000288363	-0.000150621	100 µA
-0.936584	79.6805	-9.73816e-06	1	1614	0.000288363	-0.000150621	100 µA
-0.939026	79.7293	-9.84802e-06	1	1615	0.000288363	-0.000150621	100 µA
-0.941467	79.7781	-9.90906e-06	1	1616	0.000288363	-0.000150621	100 µA
-0.943909	79.827	-9.99756e-06	1	1617	0.000288363	-0.000150621	100 µA
-0.94635	79.8758	-1.00891e-05	1	1618	0.000288363	-0.000150621	100 µA
-0.948792	79.9246	-1.01624e-05	1	1619	0.000288363	-0.000150621	100 µA
-0.951233	79.9735	-1.03119e-05	1	1620	0.000288363	-0.000150621	100 µA
-0.953674	80.0223	-1.0379e-05	1	1621	0.000288363	-0.000150621	100 µA
-0.956116	80.0711	-1.04675e-05	1	1622	0.000288363	-0.000150621	100 µA
-0.958557	80.1199	-1.0553e-05	1	1623	0.000288363	-0.000150621	100 µA
-0.960999	80.1688	-1.06659e-05	1	1624	0.000288363	-0.000150621	100 µA
-0.96344	80.2176	-1.07422e-05	1	1625	0.000288363	-0.000150621	100 µA
-0.965881	80.2664	-1.08643e-05	1	1626	0.000288363	-0.000150621	100 µA
-0.968323	80.3153	-1.09894e-05	1	1627	0.000288363	-0.000150621	100 µA
-0.970764	80.3641	-1.11267e-05	1	1628	0.000288363	-0.000150621	100 µA
-0.973206	80.4129	-1.12335e-05	1	1629	0.000288363	-0.000150621	100 µA
-0.975647	80.4617	-1.13892e-05	1	1630	0.000288363	-0.000150621	100 µA
-0.978088	80.5106	-1.15631e-05	1	1631	0.000288363	-0.000150621	100 µA
-0.98053	80.5594	-1.16882e-05	1	1632	0.000288363	-0.000150621	100 µA
-0.982971	80.6082	-1.18652e-05	1	1633	0.000288363	-0.000150621	100 µA
-0.985413	80.6571	-1.20361e-05	1	1634	0.000288363	-0.000150621	100 µA
-0.987854	80.7059	-1.22253e-05	1	1635	0.000288363	-0.000150621	100 µA
-0.990295	80.7547	-1.24207e-05	1	1636	0.000288363	-0.000150621	100 µA
-0.992737	80.8035	-1.25977e-05	1	1637	0.000288363	-0.000150621	100 µA
-0.995178	80.8524	-1.28357e-05	1	1638	0.000288363	-0.000150621	100 µA
-0.99762	80.9012	-1.30585e-05	1	1639	0.000288363	-0.000150621	100 µA
-1.00006	80.95	-1.32935e-05	1	1640	0.000288363	-0.000150621	100 µA
-0.99762	80.9988	-1.26007e-05	1	1641	0.000288363	-0.000150621	100 µA
-0.995178	81.0477	-1.2088e-05	1	1642	0.000288363	-0.000150621	100 µA
-0.992737	81.0965	-1.16302e-05	1	1643	0.000288363	-0.000150621	100 µA
-0.990295	81.1453	-1.11786e-05	1	1644	0.000288363	-0.000150621	100 µA
-0.987854	81.1942	-1.08429e-05	1	1645	0.000288363	-0.000150621	100 µA

## Sheet: Fig S4b-d
Frequency (Hz)	Z' (Ω)	-Z'' (Ω)	Z (Ω)	-Phase (°)	A5		A5:ETE-PC		Frequency (Hz)	Z' (Ω)	-Z'' (Ω)	Z (Ω)	-Phase (°)
100000	439.416	47.6903	441.996	6.19413					100000	182.492	8.07044	182.671	2.53217
79433	445.489	50.8327	448.38	6.5096					79433	183.68	9.62385	183.932	2.99925
63096	451.463	54.4553	454.735	6.87777					63096	184.841	11.333	185.188	3.50853
50119	457.975	59.0692	461.769	7.34939					50119	186.109	13.2547	186.58	4.07373
39811	464.563	64.5772	469.029	7.91376					39811	187.343	15.4967	187.983	4.72864
31623	471.14	71.1955	476.489	8.59315					31623	188.95	18.1484	189.819	5.48636
25119	477.788	79.2857	484.322	9.42199					25119	190.407	21.2909	191.593	6.38019
19953	485.056	89.371	493.221	10.4396					19953	192.054	25.055	193.682	7.4327
15849	492.04	101.551	502.41	11.6614					15849	194.185	29.6414	196.434	8.67896
12589	499.678	116.699	513.125	13.1457					12589	196.49	35.1368	199.607	10.1386
10000	507.901	135.495	525.664	14.9371					10000	199.189	41.7575	203.519	11.8399
7943.3	516.286	158.426	540.047	17.059					7943.3	202.49	49.744	208.51	13.8021
6309.6	525.643	186.932	557.893	19.5767					6309.6	206.453	59.3075	214.803	16.0277
5011.9	535.838	221.846	579.947	22.4904					5011.9	211.339	70.7372	222.863	18.5059
3981.1	546.719	265.247	607.666	25.8809					3981.1	217.586	84.3317	233.357	21.1853
3162.3	558.61	319.823	643.686	29.7926					3162.3	225.216	100.337	246.556	24.0136
2511.9	571.79	388.211	691.123	34.1742					2511.9	234.547	118.931	262.977	26.8881
1995.3	585.483	468.869	750.085	38.6886					1995.3	246.247	140.539	283.529	29.7144
1584.9	601.813	571.443	829.896	43.5172					1584.9	260.358	165.207	308.35	32.3967
1258.9	620.235	698.333	934.002	48.3896					1258.9	277.276	193.169	337.929	34.8637
1000	643.266	858.824	1073.02	53.1665					1000	297.363	224.827	372.789	37.0919
794.33	670.125	1059.44	1253.58	57.6854					794.33	319.525	260.16	412.043	39.1528
630.96	711.595	1313.46	1493.84	61.5525					630.96	344.216	301.063	457.3	41.1741
501.19	756.636	1625.35	1792.84	65.037					501.19	370.212	348.749	508.609	43.29
398.11	812.347	2012.73	2170.48	68.0207					398.11	398.249	406.208	568.865	45.5668
316.23	885.208	2490.06	2642.73	70.4299					316.23	429.229	476.519	641.333	47.9887
251.19	985.626	3092	3245.29	72.3195					251.19	464.887	563.626	730.613	50.4837
199.53	1124.78	3846.99	4008.05	73.7021					199.53	508.338	670.657	841.539	52.8389
158.49	1303.23	4742.54	4918.34	74.6346					158.49	564.244	801.761	980.405	54.8638
125.89	1551.27	5853.31	6055.38	75.1565					125.89	637.97	961.904	1154.24	56.4462
100	1881.88	7195.17	7437.2	75.3428					100	735.43	1151.89	1366.65	57.4437
79.433	2306.64	8818.24	9114.93	75.3412					79.433	867.364	1371.17	1622.47	57.6837
63.096	2880.67	10826.9	11203.6	75.1007					63.096	1040.37	1615.99	1921.93	57.2267
50.119	3657.52	13259.8	13755	74.5793					50.119	1235.94	1921.64	2284.79	57.2521
39.811	4925.17	16142.6	16877.3	73.0329					39.811	1521.72	2257.83	2722.76	56.0211
31.623	6476.53	19648	20687.9	71.7564					31.623	1896.35	2594.2	3213.41	53.8334
25.119	8256.85	23656.1	25055.7	70.7592					25.119	2357.3	2932.78	3762.72	51.2085
19.953	10742.9	28283.4	30254.9	69.2018					19.953	2922.27	3237.72	4361.48	47.9314
15.849	14161.4	33933.2	36769.7	67.3476					15.849	3566.42	3470.57	4976.36	44.2197
12.589	18778.7	39816.2	44022.3	64.7498					12.589	4285.32	3615.64	5606.85	40.1552
10	23838.3	46530.2	52281.2	62.873					10	4991.8	3646.45	6181.8	36.1477
7.9433	33324.2	51833.2	61621.2	57.2625					7.9433	5680.06	3624.18	6737.79	32.54
6.3096	41273.6	58189.8	71341.2	54.6522					6.3096	6372.98	3498.09	7269.9	28.7621
5.0119	53665.6	63786.8	83359.2	49.9252					5.0119	7000.09	3363.53	7766.25	25.6642
3.9811	70844.5	62840.2	94698.6	41.5735					3.9811	7535.49	3170.66	8175.37	22.8196
3.1623	72741.7	56077.5	91848	37.6291					3.1623	8144.41	3031.6	8690.34	20.4168
2.5119	79593.5	62796.1	101383	38.272					2.5119	8595.54	2834.13	9050.72	18.2485
1.9953	116446	67085	134388	29.9464					1.9953	8940.09	2624.25	9317.29	16.359
1.5849	97509.5	67136.9	118387	34.5481					1.5849	9336.75	2555	9680.03	15.3043
1.2589	98053.7	111836	148734	48.7568					1.2589	9741.23	2462.64	10047.7	14.1874
1	129146	56349.6	140904	23.5728					1	10229.9	2394.43	10506.3	13.1737

[truncated: 12 more sheets: Fig S10c, Fig S11c, Supple12c, Fig S13b, Fig S14d, Fig S15a, Fig S15c, Fig S16 reference, Fig S16 Tumor1, Fig S16 Tumor2, Fig S17c, Fig S19b]
